# Supplementary material for: Poly[[triaqua­(μ3-pyridine-2,4,6-tri­car­boxyl­ato)gadolinium(III)] monohydrate]
Source: Acta Crystallogr Sect E Struct Rep Online. 2009 Oct 3;65(Pt 11):m1271. doi: 10.1107/S1600536809038793 (PMC2970953; doi:10.1107/S1600536809038793)
Supplement: Supplementary file 1 [file e-65-m1271-sup1.cif]

##############################################################################
###                                                                        ###
###        Electronic paper (Acta Crystallographica Section E)             ###
###                                                                        ###
##############################################################################
#                                                                            #
# This CIF contains the data in a paper accepted for publication in Acta     #
# Crystallographica Section E. It conforms to the requirements of Notes      #
# for Authors for Section E, and has been peer reviewed under the auspices   #
# of the IUCr Commission on Journals.                                        #
#                                                                            #
# Full details of the Crystallographic Information File format               #
# are given in the paper "The Crystallographic Information File (CIF):       #
# a New Standard Archive File for Crystallography" by S. R. Hall, F. H.      #
# Allen and I. D. Brown [Acta Cryst. (1991), A47, 655-685].                  #
#                                                                            #
# The current version of the core CIF dictionary is obtainable from          #
# ftp://ftp.iucr.org/pub/cif_core.dic. The current version number is 2.4.    #
#                                                                            #
# Software is freely available for graphical display of the structure(s) in  #
# this CIF.  For information consult the CIF home page http://www.iucr.org/  #
# cif/home.html                                                              #
#                                                                            #
# This file may be used for bona fide research purposes within the           #
# scientific community so long as proper attribution is given to the journal # 
# article from which it was obtained.                                        #
#                                                                            #
##############################################################################
                                             
data_I
_audit_creation_method     SHELXL-97
_chemical_name_systematic
;
Poly[[triaqua(\m~3~-pyridine-2,4,6-tricarboxylato)gadolinium(III)] monohydrate]
;
_chemical_name_common     ?
_chemical_formula_moiety     'C8 H8 Gd N O9, H2 O'
_chemical_formula_sum     'C8 H10 Gd N O10'
_chemical_formula_iupac     '[Gd (C8 H2 N O6) (H2 O)3], H2 O'
_chemical_formula_weight     437.42
_chemical_melting_point     ?
_symmetry_cell_setting     monoclinic
_symmetry_space_group_name_H-M     'P 21/c'
_symmetry_space_group_name_Hall     '-P 2ybc'
loop_
    _symmetry_equiv_pos_as_xyz
    'x, y, z'
    '-x, y+1/2, -z+1/2'
    '-x, -y, -z'
    'x, -y-1/2, z-1/2'
_cell_length_a     11.896(3)
_cell_length_b     7.2696(14)
_cell_length_c     13.505(3)
_cell_angle_alpha     90.00
_cell_angle_beta     96.259(3)
_cell_angle_gamma     90.00
_cell_volume     1160.9(4)
_cell_formula_units_Z     4
_cell_measurement_reflns_used     3775
_cell_measurement_theta_min     1.7
_cell_measurement_theta_max     28.7
_cell_measurement_temperature     113(2)
_exptl_crystal_description     block
_exptl_crystal_colour     colourless
_exptl_crystal_size_max     0.12
_exptl_crystal_size_mid     0.10
_exptl_crystal_size_min     0.08
_exptl_crystal_density_diffrn     2.503
_exptl_crystal_density_meas     ?
_exptl_crystal_density_method     'not measured'
_exptl_crystal_F_000     836
_exptl_absorpt_coefficient_mu     5.769
_exptl_absorpt_correction_type     multi-scan
_exptl_absorpt_process_details     '(REQAB; Jacobson, 1998)'
_exptl_absorpt_correction_T_min     0.544
_exptl_absorpt_correction_T_max     0.655
_exptl_special_details
;
;
_diffrn_ambient_temperature     113(2)
_diffrn_radiation_type     MoK\a
_diffrn_radiation_wavelength     0.71070
_diffrn_radiation_source     'rotating anode'
_diffrn_radiation_monochromator     confocal
_diffrn_measurement_device_type     'Rigaku Saturn'
_diffrn_measurement_method     \w
_diffrn_detector_area_resol_mean     7.31
_diffrn_reflns_number     10599
_diffrn_reflns_av_R_equivalents     0.038
_diffrn_reflns_av_sigmaI/netI     0.034
_diffrn_reflns_theta_min     1.7
_diffrn_reflns_theta_max     27.9
_diffrn_reflns_theta_full     27.86
_diffrn_measured_fraction_theta_max     1.000
_diffrn_measured_fraction_theta_full     1.000
_diffrn_reflns_limit_h_min     -15
_diffrn_reflns_limit_h_max     15
_diffrn_reflns_limit_k_min     -8
_diffrn_reflns_limit_k_max     9
_diffrn_reflns_limit_l_min     -17
_diffrn_reflns_limit_l_max     17
_diffrn_standards_number     ?
_diffrn_standards_interval_count     ?
_diffrn_standards_interval_time     ?
_diffrn_standards_decay_%     ?
_refine_special_details
;
Refinement of <i>F</i>^2^ against ALL reflections. The weighted <i>R</i>-factor
<i>wR</i> and goodness of fit <i>S</i> are based on <i>F</i>^2^, conventional
<i>R</i>-factors <i>R</i> are based on <i>F</i>, with <i>F</i> set to zero for
negative <i>F</i>^2^. The threshold expression of <i>F</i>^2^ >
\s(<i>F</i>^2^) is used only for calculating <i>R</i>-factors(gt) <i>etc</i>.
and is not relevant to the choice of reflections for refinement.
<i>R</i>-factors based on <i>F</i>^2^ are statistically about twice as large
as those based on <i>F</i>, and <i>R</i>- factors based on ALL data will be
even larger.
;
_reflns_number_total     2776
_reflns_number_gt     2366
_reflns_threshold_expression     I>2\s(I)
_refine_ls_structure_factor_coef     Fsqd
_refine_ls_matrix_type     full
_refine_ls_R_factor_all     0.026
_refine_ls_R_factor_gt     0.021
_refine_ls_wR_factor_gt     0.047
_refine_ls_wR_factor_ref     0.049
_refine_ls_goodness_of_fit_ref     1.04
_refine_ls_restrained_S_all     1.04
_refine_ls_number_reflns     2776
_refine_ls_number_parameters     206
_refine_ls_number_restraints     8
_refine_ls_hydrogen_treatment     mixed
_refine_ls_weighting_scheme     calc
_refine_ls_weighting_details
                      'w=1/[\s^2^(Fo^2^)+(0.0242P)^2^] where P=(Fo^2^+2Fc^2^)/3'
_atom_sites_solution_hydrogens     geom
_atom_sites_solution_primary     direct
_atom_sites_solution_secondary     difmap
_refine_ls_shift/su_max     0.001
_refine_ls_shift/su_mean     0.000
_refine_diff_density_max     0.642
_refine_diff_density_min     -1.294
_refine_ls_extinction_method     none
_refine_ls_extinction_coef     ?
loop_
    _atom_type_symbol
    _atom_type_description
    _atom_type_scat_dispersion_real
    _atom_type_scat_dispersion_imag
    _atom_type_scat_source
    'C' 'C' 0.0033 0.0016
                         'International Tables Vol C Tables 4.2.6.8 and 6.1.1.4'
    'H' 'H' 0.0000 0.0000
                         'International Tables Vol C Tables 4.2.6.8 and 6.1.1.4'
    'N' 'N' 0.0061 0.0033
                         'International Tables Vol C Tables 4.2.6.8 and 6.1.1.4'
    'O' 'O' 0.0106 0.0060
                         'International Tables Vol C Tables 4.2.6.8 and 6.1.1.4'
    'Gd' 'Gd' -0.1653 3.9035
                         'International Tables Vol C Tables 4.2.6.8 and 6.1.1.4'
_computing_data_collection     'CrystalClear (Rigaku/MSC, 2005)'
_computing_cell_refinement     'CrystalClear (Rigaku/MSC, 2005)'
_computing_data_reduction     'CrystalClear (Rigaku/MSC, 2005)'
_computing_structure_solution     'SHELXS97 (Sheldrick, 2008)'
_computing_structure_refinement     'SHELXL97 (Sheldrick, 2008)'
_computing_molecular_graphics     'SHELXL97 (Sheldrick, 2008)'
_computing_publication_material     'CrystalStructure (Rigaku/MSC, 2005)'
loop_
    _atom_site_type_symbol
    _atom_site_label
    _atom_site_fract_x
    _atom_site_fract_y
    _atom_site_fract_z
    _atom_site_U_iso_or_equiv
    _atom_site_adp_type
    _atom_site_calc_flag
    _atom_site_refinement_flags
    _atom_site_occupancy
    _atom_site_disorder_assembly
    _atom_site_disorder_group
    Gd Gd1 0.283337(12) 0.28362(2) 0.703522(11) 0.00496(6) Uani d . 1 . .
    O O1 0.46782(18) 0.4287(3) 0.74763(16) 0.0085(5) Uani d . 1 . .
    O O2 0.58731(18) 0.5825(3) 0.85710(16) 0.0080(4) Uani d . 1 . .
    O O3 0.3449(2) 1.0594(3) 1.05119(16) 0.0101(5) Uani d . 1 . .
    O O4 0.25022(19) 0.8881(3) 1.14877(16) 0.0111(5) Uani d . 1 . .
    O O5 0.10951(19) 0.3347(3) 0.77338(17) 0.0118(5) Uani d . 1 . .
    O O6 0.00718(19) 0.4715(3) 0.88248(16) 0.0105(5) Uani d . 1 . .
    O O7 0.3762(2) 0.1238(3) 0.85200(17) 0.0109(5) Uani d D 1 . .
    H H7A 0.425(3) 0.051(4) 0.838(3) 0.016 Uiso d D 1 . .
    H H7B 0.369(3) 0.110(5) 0.9117(19) 0.016 Uiso d D 1 . .
    O O8 0.1937(2) -0.0211(3) 0.71872(18) 0.0117(5) Uani d D 1 . .
    H H8A 0.129(2) -0.034(5) 0.690(3) 0.018 Uiso d D 1 . .
    H H8B 0.225(3) -0.109(4) 0.709(3) 0.018 Uiso d D 1 . .
    O O9 0.1329(2) 0.2581(3) 0.56658(18) 0.0135(5) Uani d D 1 . .
    H H9A 0.081(3) 0.185(4) 0.571(3) 0.020 Uiso d D 1 . .
    H H9B 0.121(3) 0.314(5) 0.513(2) 0.020 Uiso d D 1 . .
    O O10 0.0781(2) 0.4862(3) 0.40873(19) 0.0194(6) Uani d D 1 . .
    H H10A 0.106(4) 0.505(6) 0.357(2) 0.029 Uiso d D 1 . .
    H H10B 0.016(3) 0.531(5) 0.392(3) 0.029 Uiso d D 1 . .
    N N1 0.2963(2) 0.4907(3) 0.85098(19) 0.0060(5) Uani d . 1 . .
    C C1 0.3938(3) 0.5761(4) 0.8822(2) 0.0055(6) Uani d . 1 . .
    C C2 0.4007(3) 0.7107(4) 0.9553(2) 0.0073(6) Uani d . 1 . .
    H H2 0.4699 0.7730 0.9744 0.009 Uiso calc R 1 . .
    C C3 0.3035(3) 0.7525(4) 1.0003(2) 0.0082(6) Uani d . 1 . .
    C C4 0.2043(3) 0.6563(4) 0.9712(2) 0.0073(6) Uani d . 1 . .
    H H4 0.1385 0.6761 1.0037 0.009 Uiso calc R 1 . .
    C C5 0.2035(3) 0.5320(4) 0.8944(2) 0.0070(6) Uani d . 1 . .
    C C6 0.4912(3) 0.5242(4) 0.8255(2) 0.0068(6) Uani d . 1 . .
    C C7 0.3007(3) 0.9081(4) 1.0720(2) 0.0077(6) Uani d . 1 . .
    C C8 0.0974(3) 0.4387(4) 0.8469(2) 0.0072(6) Uani d . 1 . .
loop_
    _atom_site_aniso_label
    _atom_site_aniso_U_11
    _atom_site_aniso_U_22
    _atom_site_aniso_U_33
    _atom_site_aniso_U_12
    _atom_site_aniso_U_13
    _atom_site_aniso_U_23
    Gd1 0.00489(8) 0.00531(9) 0.00486(9) 0.00011(6) 0.00130(6) -0.00021(6)
    O1 0.0066(11) 0.0089(11) 0.0103(12) -0.0013(8) 0.0017(9) -0.0024(9)
    O2 0.0051(11) 0.0103(11) 0.0082(11) -0.0021(8) -0.0006(9) 0.0004(8)
    O3 0.0137(12) 0.0071(11) 0.0099(12) -0.0012(9) 0.0034(9) -0.0026(9)
    O4 0.0143(13) 0.0104(12) 0.0094(12) -0.0038(9) 0.0059(9) -0.0025(9)
    O5 0.0075(12) 0.0142(11) 0.0142(12) -0.0027(9) 0.0030(9) -0.0062(9)
    O6 0.0054(11) 0.0150(12) 0.0111(12) 0.0014(9) 0.0015(9) -0.0024(9)
    O7 0.0132(13) 0.0111(12) 0.0086(12) 0.0047(9) 0.0023(10) 0.0035(9)
    O8 0.0084(12) 0.0096(12) 0.0166(13) 0.0008(9) -0.0005(10) -0.0012(10)
    O9 0.0135(13) 0.0173(13) 0.0088(12) -0.0061(9) -0.0027(10) 0.0041(9)
    O10 0.0237(16) 0.0199(13) 0.0141(14) 0.0057(11) 0.0010(12) 0.0048(11)
    N1 0.0057(13) 0.0058(12) 0.0065(13) 0.0006(9) 0.0012(10) 0.0008(10)
    C1 0.0072(15) 0.0040(14) 0.0056(15) -0.0021(11) 0.0024(12) 0.0023(11)
    C2 0.0071(15) 0.0054(14) 0.0094(16) -0.0029(11) 0.0015(12) 0.0004(12)
    C3 0.0097(17) 0.0102(16) 0.0042(15) 0.0004(11) -0.0011(12) 0.0011(11)
    C4 0.0061(15) 0.0070(14) 0.0092(16) 0.0013(11) 0.0026(12) 0.0021(12)
    C5 0.0059(15) 0.0073(15) 0.0083(16) 0.0010(11) 0.0021(12) 0.0009(12)
    C6 0.0095(16) 0.0038(14) 0.0071(16) 0.0000(11) 0.0007(12) 0.0014(11)
    C7 0.0054(15) 0.0101(15) 0.0070(16) 0.0018(11) -0.0017(12) 0.0000(12)
    C8 0.0065(16) 0.0060(15) 0.0095(16) -0.0008(11) 0.0023(12) 0.0021(12)
_geom_special_details
;
All e.s.d.'s (except the e.s.d. in the dihedral angle between two l.s. planes)
are estimated using the full covariance matrix. The cell e.s.d.'s are taken
into account individually in the estimation of e.s.d.'s in distances, angles
and torsion angles; correlations between e.s.d.'s in cell parameters are only
used when they are defined by crystal symmetry. An approximate (isotropic)
treatment of cell e.s.d.'s is used for estimating e.s.d.'s involving l.s.
planes.
;
loop_
    _geom_bond_atom_site_label_1
    _geom_bond_atom_site_label_2
    _geom_bond_site_symmetry_2
    _geom_bond_distance
    _geom_bond_publ_flag
    Gd1 O2 2_646 2.335(2) ?
    Gd1 O5 . 2.393(2) ?
    Gd1 O9 . 2.437(3) ?
    Gd1 O1 . 2.449(2) ?
    Gd1 O7 . 2.471(2) ?
    Gd1 O8 . 2.477(2) ?
    Gd1 N1 . 2.488(2) ?
    Gd1 O4 4_575 2.517(2) ?
    Gd1 O3 4_575 2.530(2) ?
    Gd1 C7 4_575 2.880(3) ?
    O1 C6 . 1.266(4) ?
    O2 C6 . 1.250(4) ?
    O2 Gd1 2_656 2.335(2) ?
    O3 C7 . 1.264(4) ?
    O3 Gd1 4_576 2.530(2) ?
    O4 C7 . 1.261(4) ?
    O4 Gd1 4_576 2.517(2) ?
    O5 C8 . 1.269(4) ?
    O6 C8 . 1.245(4) ?
    O7 H7A . 0.82(2) ?
    O7 H7B . 0.83(2) ?
    O8 H8A . 0.82(3) ?
    O8 H8B . 0.75(2) ?
    O9 H9A . 0.82(2) ?
    O9 H9B . 0.83(2) ?
    O10 H10A . 0.81(2) ?
    O10 H10B . 0.82(3) ?
    N1 C5 . 1.339(4) ?
    N1 C1 . 1.342(4) ?
    C1 C2 . 1.386(4) ?
    C1 C6 . 1.504(4) ?
    C2 C3 . 1.397(4) ?
    C2 H2 . 0.9500 ?
    C3 C4 . 1.391(4) ?
    C3 C7 . 1.492(4) ?
    C4 C5 . 1.374(4) ?
    C4 H4 . 0.9500 ?
    C5 C8 . 1.513(4) ?
    C7 Gd1 4_576 2.880(3) ?
loop_
    _geom_angle_atom_site_label_1
    _geom_angle_atom_site_label_2
    _geom_angle_atom_site_label_3
    _geom_angle_site_symmetry_1
    _geom_angle_site_symmetry_3
    _geom_angle
    _geom_angle_publ_flag
    O2 Gd1 O5 2_646 . 150.00(8) ?
    O2 Gd1 O9 2_646 . 98.27(8) ?
    O5 Gd1 O9 . . 73.52(8) ?
    O2 Gd1 O1 2_646 . 75.39(7) ?
    O5 Gd1 O1 . . 128.84(7) ?
    O9 Gd1 O1 . . 141.45(7) ?
    O2 Gd1 O7 2_646 . 74.73(7) ?
    O5 Gd1 O7 . . 94.71(8) ?
    O9 Gd1 O7 . . 143.75(8) ?
    O1 Gd1 O7 . . 72.28(7) ?
    O2 Gd1 O8 2_646 . 77.00(7) ?
    O5 Gd1 O8 . . 73.01(8) ?
    O9 Gd1 O8 . . 72.98(8) ?
    O1 Gd1 O8 . . 138.37(7) ?
    O7 Gd1 O8 . . 70.78(8) ?
    O2 Gd1 N1 2_646 . 132.39(8) ?
    O5 Gd1 N1 . . 64.62(8) ?
    O9 Gd1 N1 . . 129.04(8) ?
    O1 Gd1 N1 . . 64.48(7) ?
    O7 Gd1 N1 . . 69.63(8) ?
    O8 Gd1 N1 . . 117.68(8) ?
    O2 Gd1 O4 2_646 4_575 125.38(7) ?
    O5 Gd1 O4 . 4_575 81.63(7) ?
    O9 Gd1 O4 . 4_575 76.75(8) ?
    O1 Gd1 O4 . 4_575 76.74(7) ?
    O7 Gd1 O4 . 4_575 136.55(8) ?
    O8 Gd1 O4 . 4_575 144.83(8) ?
    N1 Gd1 O4 . 4_575 69.84(8) ?
    O2 Gd1 O3 2_646 4_575 74.76(7) ?
    O5 Gd1 O3 . 4_575 126.13(8) ?
    O9 Gd1 O3 . 4_575 70.79(8) ?
    O1 Gd1 O3 . 4_575 70.88(7) ?
    O7 Gd1 O3 . 4_575 136.76(8) ?
    O8 Gd1 O3 . 4_575 129.52(7) ?
    N1 Gd1 O3 . 4_575 112.32(8) ?
    O4 Gd1 O3 4_575 4_575 51.91(7) ?
    O2 Gd1 C7 2_646 4_575 100.19(8) ?
    O5 Gd1 C7 . 4_575 104.20(8) ?
    O9 Gd1 C7 . 4_575 71.79(8) ?
    O1 Gd1 C7 . 4_575 72.09(8) ?
    O7 Gd1 C7 . 4_575 144.11(8) ?
    O8 Gd1 C7 . 4_575 143.83(9) ?
    N1 Gd1 C7 . 4_575 91.16(8) ?
    O4 Gd1 C7 4_575 4_575 25.92(7) ?
    O3 Gd1 C7 4_575 4_575 25.99(7) ?
    C6 O1 Gd1 . . 123.22(19) ?
    C6 O2 Gd1 . 2_656 134.9(2) ?
    C7 O3 Gd1 . 4_576 92.69(17) ?
    C7 O4 Gd1 . 4_576 93.35(18) ?
    C8 O5 Gd1 . . 125.3(2) ?
    Gd1 O7 H7A . . 112(3) ?
    Gd1 O7 H7B . . 140(3) ?
    H7A O7 H7B . . 107(4) ?
    Gd1 O8 H8A . . 117(3) ?
    Gd1 O8 H8B . . 121(3) ?
    H8A O8 H8B . . 106(4) ?
    Gd1 O9 H9A . . 119(3) ?
    Gd1 O9 H9B . . 131(3) ?
    H9A O9 H9B . . 109(4) ?
    H10A O10 H10B . . 98(4) ?
    C5 N1 C1 . . 118.9(3) ?
    C5 N1 Gd1 . . 120.3(2) ?
    C1 N1 Gd1 . . 120.47(19) ?
    N1 C1 C2 . . 122.2(3) ?
    N1 C1 C6 . . 114.3(3) ?
    C2 C1 C6 . . 123.4(3) ?
    C1 C2 C3 . . 118.4(3) ?
    C1 C2 H2 . . 120.8 ?
    C3 C2 H2 . . 120.8 ?
    C4 C3 C2 . . 119.0(3) ?
    C4 C3 C7 . . 119.1(3) ?
    C2 C3 C7 . . 121.7(3) ?
    C5 C4 C3 . . 118.7(3) ?
    C5 C4 H4 . . 120.7 ?
    C3 C4 H4 . . 120.7 ?
    N1 C5 C4 . . 122.7(3) ?
    N1 C5 C8 . . 113.8(3) ?
    C4 C5 C8 . . 123.4(3) ?
    O2 C6 O1 . . 125.4(3) ?
    O2 C6 C1 . . 117.9(3) ?
    O1 C6 C1 . . 116.7(3) ?
    O4 C7 O3 . . 122.0(3) ?
    O4 C7 C3 . . 119.5(3) ?
    O3 C7 C3 . . 118.4(3) ?
    O4 C7 Gd1 . 4_576 60.73(15) ?
    O3 C7 Gd1 . 4_576 61.32(15) ?
    C3 C7 Gd1 . 4_576 176.6(2) ?
    O6 C8 O5 . . 126.3(3) ?
    O6 C8 C5 . . 117.7(3) ?
    O5 C8 C5 . . 116.0(3) ?
loop_
    _geom_torsion_atom_site_label_1
    _geom_torsion_atom_site_label_2
    _geom_torsion_atom_site_label_3
    _geom_torsion_atom_site_label_4
    _geom_torsion_site_symmetry_1
    _geom_torsion_site_symmetry_2
    _geom_torsion_site_symmetry_3
    _geom_torsion_site_symmetry_4
    _geom_torsion
    _geom_torsion_publ_flag
    O2 Gd1 O1 C6 2_646 . . . -147.2(2) ?
    O5 Gd1 O1 C6 . . . . 12.7(3) ?
    O9 Gd1 O1 C6 . . . . 127.9(2) ?
    O7 Gd1 O1 C6 . . . . -68.8(2) ?
    O8 Gd1 O1 C6 . . . . -97.2(2) ?
    N1 Gd1 O1 C6 . . . . 6.5(2) ?
    O4 Gd1 O1 C6 4_575 . . . 80.3(2) ?
    O3 Gd1 O1 C6 4_575 . . . 134.2(2) ?
    C7 Gd1 O1 C6 4_575 . . . 106.8(2) ?
    O2 Gd1 O5 C8 2_646 . . . 133.9(2) ?
    O9 Gd1 O5 C8 . . . . -148.4(3) ?
    O1 Gd1 O5 C8 . . . . -4.4(3) ?
    O7 Gd1 O5 C8 . . . . 66.6(2) ?
    O8 Gd1 O5 C8 . . . . 134.8(3) ?
    N1 Gd1 O5 C8 . . . . 1.8(2) ?
    O4 Gd1 O5 C8 4_575 . . . -69.8(2) ?
    O3 Gd1 O5 C8 4_575 . . . -98.3(2) ?
    C7 Gd1 O5 C8 4_575 . . . -82.7(2) ?
    O2 Gd1 N1 C5 2_646 . . . -151.4(2) ?
    O5 Gd1 N1 C5 . . . . -1.5(2) ?
    O9 Gd1 N1 C5 . . . . 36.4(3) ?
    O1 Gd1 N1 C5 . . . . 173.1(2) ?
    O7 Gd1 N1 C5 . . . . -107.4(2) ?
    O8 Gd1 N1 C5 . . . . -53.6(2) ?
    O4 Gd1 N1 C5 4_575 . . . 88.6(2) ?
    O3 Gd1 N1 C5 4_575 . . . 119.2(2) ?
    C7 Gd1 N1 C5 4_575 . . . 103.6(2) ?
    O2 Gd1 N1 C1 2_646 . . . 34.9(3) ?
    O5 Gd1 N1 C1 . . . . -175.3(2) ?
    O9 Gd1 N1 C1 . . . . -137.4(2) ?
    O1 Gd1 N1 C1 . . . . -0.6(2) ?
    O7 Gd1 N1 C1 . . . . 78.9(2) ?
    O8 Gd1 N1 C1 . . . . 132.6(2) ?
    O4 Gd1 N1 C1 4_575 . . . -85.1(2) ?
    O3 Gd1 N1 C1 4_575 . . . -54.5(2) ?
    C7 Gd1 N1 C1 4_575 . . . -70.1(2) ?
    C5 N1 C1 C2 . . . . -2.6(4) ?
    Gd1 N1 C1 C2 . . . . 171.2(2) ?
    C5 N1 C1 C6 . . . . -177.8(3) ?
    Gd1 N1 C1 C6 . . . . -4.0(3) ?
    N1 C1 C2 C3 . . . . 2.6(4) ?
    C6 C1 C2 C3 . . . . 177.5(3) ?
    C1 C2 C3 C4 . . . . 0.9(4) ?
    C1 C2 C3 C7 . . . . -173.7(3) ?
    C2 C3 C4 C5 . . . . -4.3(5) ?
    C7 C3 C4 C5 . . . . 170.5(3) ?
    C1 N1 C5 C4 . . . . -1.1(4) ?
    Gd1 N1 C5 C4 . . . . -174.9(2) ?
    C1 N1 C5 C8 . . . . 175.1(3) ?
    Gd1 N1 C5 C8 . . . . 1.3(3) ?
    C3 C4 C5 N1 . . . . 4.6(5) ?
    C3 C4 C5 C8 . . . . -171.3(3) ?
    Gd1 O2 C6 O1 2_656 . . . 62.9(4) ?
    Gd1 O2 C6 C1 2_656 . . . -115.0(3) ?
    Gd1 O1 C6 O2 . . . . 171.1(2) ?
    Gd1 O1 C6 C1 . . . . -11.0(3) ?
    N1 C1 C6 O2 . . . . -172.4(3) ?
    C2 C1 C6 O2 . . . . 12.4(4) ?
    N1 C1 C6 O1 . . . . 9.6(4) ?
    C2 C1 C6 O1 . . . . -165.6(3) ?
    Gd1 O4 C7 O3 4_576 . . . 0.5(3) ?
    Gd1 O4 C7 C3 4_576 . . . -176.1(3) ?
    Gd1 O3 C7 O4 4_576 . . . -0.5(3) ?
    Gd1 O3 C7 C3 4_576 . . . 176.1(3) ?
    C4 C3 C7 O4 . . . . 45.8(4) ?
    C2 C3 C7 O4 . . . . -139.6(3) ?
    C4 C3 C7 O3 . . . . -131.0(3) ?
    C2 C3 C7 O3 . . . . 43.6(4) ?
    Gd1 O5 C8 O6 . . . . 177.7(2) ?
    Gd1 O5 C8 C5 . . . . -1.8(4) ?
    N1 C5 C8 O6 . . . . -179.3(3) ?
    C4 C5 C8 O6 . . . . -3.1(4) ?
    N1 C5 C8 O5 . . . . 0.2(4) ?
    C4 C5 C8 O5 . . . . 176.4(3) ?
loop_
    _geom_hbond_atom_site_label_D
    _geom_hbond_atom_site_label_H
    _geom_hbond_atom_site_label_A
    _geom_hbond_site_symmetry_A
    _geom_hbond_distance_DH
    _geom_hbond_distance_HA
    _geom_hbond_distance_DA
    _geom_hbond_angle_DHA
    O7 H7A O1 2_646 0.82(2) 2.02(3) 2.794(3) 157(4)
    O7 H7B O3 1_545 0.83(2) 1.97(2) 2.795(3) 175(4)
    O8 H8A O6 2_546 0.82(3) 1.80(3) 2.621(3) 171(4)
    O8 H8B O4 4_565 0.75(2) 2.22(3) 2.933(3) 158(4)
    O9 H9A O6 2_546 0.82(2) 2.01(3) 2.800(3) 161(4)
    O9 H9B O10 . 0.83(2) 1.91(3) 2.723(3) 166(4)
    O10 H10A O8 4_565 0.81(2) 2.24(3) 3.051(4) 173(4)
    O10 H10B O9 3_566 0.82(3) 2.45(3) 3.169(4) 148(4)
data_global
_journal_date_recd_electronic     2009-09-10
_journal_date_accepted     2009-09-25
_journal_name_full     'Acta Crystallographica, Section E'
_journal_year     2009
_journal_volume     65
_journal_issue     11
_journal_page_first     m1271
_journal_page_last     m1271
_journal_paper_category     QM
_journal_coeditor_code     ZQ2008
_publ_contact_author_name     'Hong-Sheng Wang'
_publ_contact_author_address
;
College of Chemistry and Chemical Engineering
Xuchang University
Xuchang, Henan Province 461000,
People's Republic of China
;
_publ_contact_author_email     xcuwaller@163.com
_publ_contact_author_fax     '86-374-4369251'
_publ_contact_author_phone     '86-374-4369257'
_publ_section_title
;
Poly[[triaqua(\m~3~-pyridine-2,4,6-tricarboxylato)gadolinium(III)] monohydrate]
;
loop_
    _publ_author_name
    _publ_author_address
    'Hong-Sheng Wang'
;
College of Chemistry and Chemical Engineering
Xuchang University
Xuchang, Henan Province 461000,
People's Republic of China
;
    'Wan-Qiang Zhang'
;
College of Chemistry and Chemical Engineering
Xuchang University
Xuchang, Henan Province 461000,
People's Republic of China
;
