# Supplementary material for: Poly[[triaqua­(μ3-pyridine-2,4,6-tri­car­boxyl­ato)gadolinium(III)] monohydrate]
Source: Acta Crystallogr Sect E Struct Rep Online. 2009 Oct 3;65(Pt 11):m1271. doi: 10.1107/S1600536809038793 (PMC2970953; doi:10.1107/S1600536809038793)
Supplement: Supplementary file 2 [file e-65-m1271-Isup2.hkl]

# 
# h,k,l, Fc-squared, Fo-squared, sigma(Fo-squared) and status flag 
# 
data_I
_shelx_title '  _R60727c' 
_shelx_refln_list_code          4 
_shelx_F_calc_maximum      288.61 
_exptl_crystal_F_000       836.00 
_reflns_d_resolution_high  0.7604 
 
loop_ 
 _symmetry_equiv_pos_as_xyz 
 'x, y, z' 
 '-x, y+1/2, -z+1/2' 
 '-x, -y, -z' 
 'x, -y-1/2, z-1/2' 
 
_cell_length_a    11.8956 
_cell_length_b     7.2696 
_cell_length_c    13.5048 
_cell_angle_alpha  90.000 
_cell_angle_beta   96.259 
_cell_angle_gamma  90.000 
 
_shelx_F_squared_multiplier     1.000 
 
loop_ 
 _refln_index_h 
 _refln_index_k 
 _refln_index_l 
 _refln_F_squared_calc 
 _refln_F_squared_meas 
 _refln_F_squared_sigma 
 _refln_observed_status 
   1   0   0     5851.15     5355.35    212.21 o 
   2   0   0    55943.39    46569.72    728.31 o 
   3   0   0    17806.39    16896.05    444.43 o 
   4   0   0    10065.91    10330.41    305.47 o 
   5   0   0    32507.16    31259.08    347.79 o 
   6   0   0     4921.01     4986.72    181.13 o 
   7   0   0    29779.25    31005.32   1033.04 o 
   8   0   0       14.40       16.74     52.78 o 
   9   0   0    18593.38    19215.03    534.40 o 
  10   0   0    20352.77    21173.13    801.98 o 
  11   0   0    11080.92    11559.46    341.74 o 
  12   0   0    13235.55    13568.16    631.53 o 
  13   0   0     1909.08     1826.41    212.70 o 
  14   0   0    11660.33    11426.84    689.19 o 
  15   0   0      258.22      275.30    222.55 o 
   1   1   0    47224.29    39640.45    317.26 o 
   2   1   0     2251.81     2308.43     41.84 o 
   3   1   0     5504.18     5361.49     70.68 o 
   4   1   0    27047.77    24487.68    394.77 o 
   5   1   0     3570.84     3396.18     60.09 o 
   6   1   0    40971.62    37738.52    708.45 o 
   7   1   0     1496.55     1562.17     67.05 o 
   8   1   0    20246.51    20895.55    433.49 o 
   9   1   0      342.32      392.46    109.04 o 
  10   1   0    13703.07    13818.41    370.95 o 
  11   1   0     7314.30     7560.40    223.31 o 
  12   1   0     7646.28     8299.77    586.21 o 
  13   1   0    11610.30    12486.44    327.94 o 
  14   1   0      680.18      752.78    147.14 o 
  15   1   0    10799.13    10934.53    466.40 o 
   0   2   0     4483.30     4352.61     58.17 o 
   1   2   0     1120.15     1090.19     19.06 o 
   2   2   0    43954.30    39479.46    443.84 o 
   3   2   0     8624.77     8545.59    106.29 o 
   4   2   0     4979.64     4905.44     68.88 o 
   5   2   0    28798.72    29504.00    717.56 o 
   6   2   0     4696.02     5022.41     93.12 o 
   7   2   0    35363.73    36035.11   1036.41 o 
   8   2   0       18.74       36.95     17.28 o 
   9   2   0    17425.16    18227.03    487.41 o 
  10   2   0     1375.30     1411.80    113.98 o 
  11   2   0     3880.13     4068.01    201.17 o 
  12   2   0    11475.84    11665.09    336.05 o 
  13   2   0     1865.02     2014.82    192.24 o 
  14   2   0     7410.09     7519.90    445.99 o 
  15   2   0       21.37       57.76     54.89 o 
   1   3   0    25631.51    22847.74    177.76 o 
   2   3   0      122.33      160.42     18.62 o 
   3   3   0    39448.01    37487.67    358.49 o 
   4   3   0     9288.94     8912.85    124.69 o 
   5   3   0     4714.68     4928.87    118.19 o 
   6   3   0    17101.55    17662.72    307.84 o 
   7   3   0      547.10      571.19     47.90 o 
   8   3   0    18311.41    18766.63    386.11 o 
   9   3   0      833.48      870.09     54.28 o 
  10   3   0     7276.99     7532.52    167.75 o 
  11   3   0     4871.39     4644.41    118.84 o 
  12   3   0     2685.95     2532.95    181.86 o 
  13   3   0     9659.65     9584.76    311.37 o 
  14   3   0      559.89      446.42    142.98 o 
   0   4   0    24715.50    23604.14    588.84 o 
   1   4   0      260.22      249.17     17.71 o 
   2   4   0     9282.79     9793.33    147.99 o 
   3   4   0     3353.85     3410.25     77.79 o 
   4   4   0     7891.33     8240.07    160.11 o 
   5   4   0    13133.59    13716.77    219.95 o 
   6   4   0       18.02       48.03     24.07 o 
   7   4   0    11911.24    12608.17    281.83 o 
   8   4   0      909.27      868.93     63.95 o 
   9   4   0     7060.79     7049.89    176.29 o 
  10   4   0     4302.65     4188.72    130.55 o 
  11   4   0     3158.32     3032.08    150.66 o 
  12   4   0     3757.17     3714.42    179.95 o 
  13   4   0      709.98      706.84    131.55 o 
  14   4   0     7292.40     7228.08    266.11 o 
   1   5   0     7027.90     7117.15     95.29 o 
   2   5   0      645.39      596.81     28.21 o 
   3   5   0     2776.73     2815.06     69.86 o 
   4   5   0     3771.62     3864.20     83.60 o 
   5   5   0     2145.86     2103.87     64.01 o 
   6   5   0     6450.01     6532.14    156.59 o 
   7   5   0        1.04       13.47     19.12 o 
   8   5   0     2860.65     2864.54     78.21 o 
   9   5   0        4.79       48.61     31.16 o 
  10   5   0     1841.47     1869.16    119.64 o 
  11   5   0      251.54      177.30     64.73 o 
  12   5   0     1430.80     1387.74     87.72 o 
  13   5   0     1869.91     1873.75    106.11 o 
   0   6   0     3344.05     3486.10     66.04 o 
   1   6   0     2499.39     2510.69     47.67 o 
   2   6   0     1402.85     1373.47     66.20 o 
   3   6   0     1684.29     1683.85     63.45 o 
   4   6   0      117.24      105.88     38.12 o 
   5   6   0     1426.84     1525.85     73.45 o 
   6   6   0      394.28      416.21     68.94 o 
   7   6   0     3320.40     3411.82    115.67 o 
   8   6   0       17.38       28.64     21.29 o 
   9   6   0     1486.82     1216.58    103.30 o 
  10   6   0        3.79       29.48     25.14 o 
  11   6   0       65.91       45.64     49.85 o 
  12   6   0      408.16      320.18    136.43 o 
   1   7   0       44.10       47.03     24.16 o 
   2   7   0        1.83       51.24     55.36 o 
   3   7   0       25.09       48.99     34.10 o 
   4   7   0     1133.10     1197.99    126.67 o 
   5   7   0       33.47       32.31     27.52 o 
   6   7   0      164.13      106.21     38.51 o 
   7   7   0       25.86       39.47     32.79 o 
   8   7   0       68.13       32.66     45.97 o 
   9   7   0        8.43       35.79     66.10 o 
  10   7   0      109.18       62.63     74.36 o 
   0   8   0       83.92       50.49     55.58 o 
   1   8   0      183.37      121.29     80.14 o 
   2   8   0       58.53       63.56     56.09 o 
   3   8   0       24.61       22.36     35.07 o 
   4   8   0       25.85       35.56     28.96 o 
   5   8   0       26.05       41.45     50.04 o 
   6   8   0       97.00       80.11     61.12 o 
   7   8   0       43.31       39.86     47.60 o 
   8   8   0        1.33       43.39     56.90 o 
   1   9   0     1415.66     1304.16    119.10 o 
   2   9   0       63.49       50.56     43.03 o 
   3   9   0     1444.89     1400.51    144.75 o 
   4   9   0       48.70       29.52     37.39 o 
   5   9   0      575.92      629.78    146.26 o 
 -15   1   1      205.75      141.17    107.61 o 
 -14   1   1       43.20       59.89     56.63 o 
 -13   1   1       64.65       49.22     42.31 o 
 -12   1   1       53.58       21.23     33.21 o 
 -11   1   1     2781.39     2909.21    125.13 o 
 -10   1   1     4116.73     3929.15    241.82 o 
  -9   1   1       17.54       45.40     27.64 o 
  -8   1   1      177.86      251.95     47.90 o 
  -7   1   1      130.96      123.90     35.85 o 
  -6   1   1     9885.71    10473.49    158.39 o 
  -5   1   1      245.80      328.80     31.98 o 
  -4   1   1     1850.01     1807.15     37.09 o 
  -3   1   1       21.77       29.20     14.93 o 
  -2   1   1     4217.67     4230.62     72.46 o 
  -1   1   1     5177.81     5346.20     74.20 o 
   0   1   1      176.55      215.99      9.17 o 
   1   1   1     8533.24     8348.61    103.84 o 
   2   1   1       45.60       70.85     28.74 o 
   3   1   1    10690.17    10974.42    114.39 o 
   4   1   1     6710.27     7034.01    127.42 o 
   5   1   1    11112.28    12236.05    143.91 o 
   6   1   1     6405.61     6822.60    134.62 o 
   7   1   1      335.77      384.75     78.10 o 
   8   1   1      250.23      307.96     81.67 o 
   9   1   1      620.17      524.33    126.31 o 
  10   1   1      172.77      174.21     69.22 o 
  11   1   1      766.20      694.44    115.65 o 
  12   1   1      155.04      127.63     65.97 o 
  13   1   1      151.09       73.17     61.77 o 
  14   1   1        4.25       21.94     53.96 o 
  15   1   1     1163.39     1162.91    107.64 o 
 -15   2   1      163.38      135.68     79.91 o 
 -14   2   1     2451.04     2483.35    126.85 o 
 -13   2   1        0.47       44.38     39.17 o 
 -12   2   1     2959.17     2953.40    155.02 o 
 -11   2   1     1393.36     1578.33    133.39 o 
 -10   2   1     2691.37     2815.31    114.44 o 
  -9   2   1      558.03      527.09    106.77 o 
  -8   2   1      269.28      252.08     37.07 o 
  -7   2   1     4142.72     4075.77     93.70 o 
  -6   2   1      263.71      309.20     30.16 o 
  -5   2   1     7952.56     8477.65    128.83 o 
  -4   2   1     3592.89     3460.13     47.41 o 
  -3   2   1      109.31       69.35     14.99 o 
  -2   2   1      271.27      244.32     14.37 o 
  -1   2   1      104.42      142.42     14.74 o 
   0   2   1     5052.03     4998.92     46.40 o 
   1   2   1     7055.76     7125.86     57.86 o 
   2   2   1     5353.90     5285.47     62.09 o 
   3   2   1      181.29      189.31     30.08 o 
   4   2   1     2740.03     2766.20     58.58 o 
   5   2   1    18310.29    19506.72    371.37 o 
   6   2   1      645.27      850.98     60.49 o 
   7   2   1     4605.01     4747.89    139.95 o 
   8   2   1       90.45      147.89     56.76 o 
   9   2   1      580.31      692.34    157.16 o 
  10   2   1       48.91       76.91     38.76 o 
  11   2   1     5533.38     5418.43    183.83 o 
  12   2   1     1459.79     1473.48    145.72 o 
  13   2   1     2049.17     2015.60    158.41 o 
  14   2   1      465.08      388.80    155.22 o 
  15   2   1      147.69       99.51     79.84 o 
 -14   3   1       20.02       49.82     48.33 o 
 -13   3   1     3260.18     3067.42    176.17 o 
 -12   3   1      865.14      812.12    161.46 o 
 -11   3   1     3719.83     3716.07    127.32 o 
 -10   3   1     1495.73     1509.89     70.98 o 
  -9   3   1     3951.03     3851.67     88.06 o 
  -8   3   1     8173.33     8390.89    171.43 o 
  -7   3   1      417.99      424.06     35.91 o 
  -6   3   1     6795.32     6896.91    136.46 o 
  -5   3   1      872.40      784.35     39.35 o 
  -4   3   1    14503.13    15196.07    195.93 o 
  -3   3   1     2961.15     3004.46     41.30 o 
  -2   3   1      716.01      689.42     21.34 o 
  -1   3   1    12842.21    12780.49     94.33 o 
   0   3   1     2313.71     2500.55     28.96 o 
   1   3   1    20343.26    19226.55    183.73 o 
   2   3   1     2280.51     2388.53     34.13 o 
   3   3   1    12045.56    12511.62    174.09 o 
   4   3   1      440.78      399.02     31.56 o 
   5   3   1     5386.65     5509.70     99.52 o 
   6   3   1    10146.94    10152.94    172.79 o 
   7   3   1     5232.80     5217.21    123.78 o 
   8   3   1     3848.27     3918.96    111.64 o 
   9   3   1      134.15      172.92     40.75 o 
  10   3   1     6306.28     6536.52    162.35 o 
  11   3   1      407.11      454.38     83.13 o 
  12   3   1     5201.34     4987.76    238.24 o 
  13   3   1     2490.91     2743.42    216.84 o 
  14   3   1     1753.46     1721.53    117.99 o 
 -14   4   1     5191.60     4831.51    203.48 o 
 -13   4   1      581.95      471.76    146.90 o 
 -12   4   1     5439.65     5359.41    179.68 o 
 -11   4   1      229.84      228.73     52.50 o 
 -10   4   1     4752.51     4528.77    138.87 o 
  -9   4   1     6429.95     6267.22    141.55 o 
  -8   4   1     2796.51     2807.30     73.54 o 
  -7   4   1    16322.37    17086.08    346.06 o 
  -6   4   1      225.20      215.31     54.55 o 
  -5   4   1    18065.77    17892.33    263.16 o 
  -4   4   1     1852.75     1887.24     54.01 o 
  -3   4   1    11008.88    11266.42    183.90 o 
  -2   4   1    13890.74    14162.87    162.38 o 
  -1   4   1     5658.50     5690.19     74.33 o 
   0   4   1    17595.03    17653.70    232.76 o 
   1   4   1      128.59      127.00     15.83 o 
   2   4   1    17915.75    17222.96    209.94 o 
   3   4   1     1926.55     1937.34     78.53 o 
   4   4   1     6133.87     6304.26    108.83 o 
   5   4   1     4688.40     4527.63    144.89 o 
   6   4   1    10591.56    10940.21    203.58 o 
   7   4   1     9168.01     9531.71    214.26 o 
   8   4   1     2167.11     2154.05     79.58 o 
   9   4   1    14896.30    15043.90    267.87 o 
  10   4   1     1502.36     1378.77     94.45 o 
  11   4   1     5001.39     4754.93    172.00 o 
  12   4   1     2679.88     2538.97    167.92 o 
  13   4   1     3181.19     3150.57    158.51 o 
 -13   5   1     9458.53     9412.37    326.34 o 
 -12   5   1     1460.23     1487.20     98.73 o 
 -11   5   1     8706.02     8838.71    279.26 o 
 -10   5   1     4827.56     4855.81    186.69 o 
  -9   5   1     4183.52     4121.25    184.50 o 
  -8   5   1    13446.40    13787.46    392.26 o 
  -7   5   1      150.68      118.49     33.14 o 
  -6   5   1    20694.24    20979.90    397.13 o 
  -5   5   1      118.69      189.93     46.14 o 
  -4   5   1    11377.17    11430.26    205.59 o 
  -3   5   1     7222.58     7342.83    159.63 o 
  -2   5   1     7475.50     7607.88    107.18 o 
  -1   5   1    17558.71    17606.20    199.46 o 
   0   5   1      186.40      201.79     20.71 o 
   1   5   1    15870.35    16165.18    264.29 o 
   2   5   1     3327.55     3298.31     69.40 o 
   3   5   1    10326.08    10922.04    174.58 o 
   4   5   1     8396.12     8403.30    145.98 o 
   5   5   1     7574.33     7675.52    177.77 o 
   6   5   1     7575.26     7617.76    217.95 o 
   7   5   1     2540.44     2384.79    128.25 o 
   8   5   1    17308.66    17572.27    526.23 o 
   9   5   1       50.66       66.18     27.52 o 
  10   5   1     6537.16     6717.73    161.15 o 
  11   5   1     2694.85     2749.63    121.73 o 
  12   5   1     4382.08     4604.67    209.22 o 
  13   5   1     4848.50     4783.21    199.89 o 
 -12   6   1     7923.80     7631.80    413.50 o 
 -11   6   1     5671.64     5391.85    191.44 o 
 -10   6   1     5201.12     5231.51    185.82 o 
  -9   6   1     6712.02     7008.06    219.32 o 
  -8   6   1     1246.50     1186.39     75.58 o 
  -7   6   1    15970.04    16049.30    267.16 o 
  -6   6   1        8.12       15.77     16.09 o 
  -5   6   1    14948.94    14994.75    540.51 o 
  -4   6   1     3738.56     3687.68     87.44 o 
  -3   6   1    14133.03    14517.03    352.68 o 
  -2   6   1    12119.10    12387.85    221.82 o 
  -1   6   1     6292.04     6402.99    111.59 o 
   0   6   1    26560.31    27089.39    427.33 o 
   1   6   1     1087.57     1133.76     30.65 o 
   2   6   1    22571.57    22745.71    421.45 o 
   3   6   1     3005.18     3087.51     65.80 o 
   4   6   1    12129.05    12204.14    233.07 o 
   5   6   1     6766.57     6862.88    143.51 o 
   6   6   1     4317.20     4105.45    160.14 o 
   7   6   1    12743.29    13068.96    230.98 o 
   8   6   1      721.23      630.80     87.70 o 
   9   6   1    10930.23    11202.28    215.41 o 
  10   6   1      584.86      552.19     91.60 o 
  11   6   1    10303.00     9668.61    588.83 o 
 -10   7   1     7734.14     7696.01    765.67 o 
  -9   7   1     1702.04     1592.81    169.48 o 
  -8   7   1     6500.53     6651.75    326.19 o 
  -7   7   1      458.81      357.22    125.00 o 
  -6   7   1     6954.14     6440.51    261.85 o 
  -5   7   1      159.28      148.32     63.39 o 
  -4   7   1    15797.62    16392.02    311.72 o 
  -3   7   1     4045.03     4108.75    194.69 o 
  -2   7   1    10934.48    11042.34    240.96 o 
  -1   7   1    16123.31    16339.10    296.09 o 
   0   7   1     1469.40     1342.96     63.24 o 
   1   7   1    17447.46    17627.73    316.90 o 
   2   7   1        3.24       37.31     23.71 o 
   3   7   1    11307.65    11530.79    255.66 o 
   4   7   1     1749.11     1832.99     74.97 o 
   5   7   1     9788.21     9802.27    262.65 o 
   6   7   1    14252.25    15037.48    609.98 o 
   7   7   1     1663.76     1759.22     96.30 o 
   8   7   1    10847.15    10336.38    310.02 o 
   9   7   1      151.05       72.17     60.70 o 
  10   7   1    11428.71    11576.25    445.94 o 
  -8   8   1     2699.96     2456.79    273.03 o 
  -7   8   1     9810.28     9383.48    505.13 o 
  -6   8   1      100.96       81.48     55.11 o 
  -5   8   1    12256.02    12488.28    424.40 o 
  -4   8   1     2787.46     2734.96    126.12 o 
  -3   8   1     4163.40     4233.88    231.08 o 
  -2   8   1     5405.06     5080.19    182.14 o 
  -1   8   1     2433.82     2486.27    387.28 o 
   0   8   1     9006.06     9047.14    227.59 o 
   1   8   1       96.19       84.23     39.98 o 
   2   8   1    12645.23    12728.49    336.87 o 
   3   8   1     1462.15     1521.31    102.69 o 
   4   8   1    11901.28    12066.33    561.37 o 
   5   8   1     8539.78     8058.81    329.10 o 
   6   8   1     3145.29     3202.86    136.61 o 
   7   8   1     4808.28     5026.26    212.69 o 
   8   8   1      835.25      661.96    246.38 o 
  -5   9   1      695.26      462.70    211.21 o 
  -4   9   1     8484.20     8536.25    360.58 o 
  -3   9   1     7583.85     7016.42    270.07 o 
  -2   9   1     5585.03     5804.47    237.99 o 
  -1   9   1     8864.08     8716.91    323.31 o 
   0   9   1     1465.80     1403.93    107.25 o 
   1   9   1     6904.94     7261.63    277.37 o 
   2   9   1      263.43      184.29    110.16 o 
   3   9   1    10229.40    10583.14    369.52 o 
   4   9   1     2577.21     2421.32    138.43 o 
   5   9   1     5621.17     5597.48    251.04 o 
 -15   0   2     3686.35     3735.68    448.82 o 
 -14   0   2    10838.54    11472.69    699.25 o 
 -13   0   2      115.88      191.20    152.43 o 
 -12   0   2    16296.56    17521.31    677.28 o 
 -11   0   2     9772.83     9354.93    279.81 o 
 -10   0   2    11071.79    11469.34    417.85 o 
  -9   0   2    13597.56    13854.10    304.35 o 
  -8   0   2    11364.92    11068.36    355.35 o 
  -7   0   2    19525.36    19636.32    366.59 o 
  -6   0   2     4958.48     5094.91    110.22 o 
  -5   0   2    41997.93    37952.96   1004.20 o 
  -4   0   2     8751.87     8951.01    134.28 o 
  -3   0   2    41164.80    35883.61    867.06 o 
  -2   0   2     4949.29     4653.06    124.57 o 
  -1   0   2    26724.82    24409.05    305.93 o 
   0   0   2    37776.27    33610.86    414.27 o 
   1   0   2     2877.86     2967.15     55.41 o 
   2   0   2    35597.04    31600.24    596.88 o 
   3   0   2    16628.71    15748.20    387.91 o 
   4   0   2    43414.21    37407.20    429.37 o 
   5   0   2    10244.61    10786.29    224.14 o 
   6   0   2    36314.63    35786.91   2525.76 o 
   7   0   2    16736.17    16003.52    416.82 o 
   8   0   2    10549.90    10461.40    293.70 o 
   9   0   2    15767.79    16289.63    769.35 o 
  10   0   2      521.02      586.36     86.58 o 
  11   0   2    12547.24    12957.29    396.90 o 
  12   0   2     1930.59     1961.69    201.06 o 
  13   0   2    11942.89    12161.73    542.79 o 
  14   0   2     1443.35     1606.27    169.80 o 
  15   0   2     1971.96     2072.81    206.66 o 
 -15   1   2     9816.07    10298.60    681.94 o 
 -14   1   2     2500.76     2775.57    246.03 o 
 -13   1   2    14072.19    14341.73    459.65 o 
 -12   1   2        1.38       40.16     38.09 o 
 -11   1   2    18684.16    18844.79    542.69 o 
 -10   1   2     3897.96     4132.21     99.11 o 
  -9   1   2    20528.67    21618.62    395.38 o 
  -8   1   2    12490.30    12935.80    225.07 o 
  -7   1   2     8108.05     7943.88    153.87 o 
  -6   1   2    33081.04    33058.42    401.31 o 
  -5   1   2      390.72      490.93     30.25 o 
  -4   1   2    29864.89    27277.91    384.39 o 
  -3   1   2     7366.29     7410.87    116.49 o 
  -2   1   2    38161.60    34228.38    403.19 o 
  -1   1   2    35638.36    31768.10    406.49 o 
   0   1   2    17150.53    15918.32    208.85 o 
   1   1   2    71975.42    65074.07   1142.40 o 
   2   1   2      104.22      151.56     31.91 o 
   3   1   2    26996.89    26094.56    409.09 o 
   4   1   2     5498.94     6053.09     79.66 o 
   5   1   2    28050.91    27760.74    357.88 o 
   6   1   2    15920.14    15560.22    293.47 o 
   7   1   2    13954.16    13677.26    310.24 o 
   8   1   2    20648.66    21203.24    418.17 o 
   9   1   2      311.63      318.77    133.24 o 
  10   1   2    20657.06    21314.03    447.36 o 
  11   1   2     4433.35     4424.53    160.27 o 
  12   1   2    11640.97    12097.61    348.79 o 
  13   1   2     2283.86     2136.32    131.27 o 
  14   1   2     5815.52     5423.64    221.10 o 
  15   1   2     3966.78     4200.21    224.50 o 
 -15   2   2     4624.94     4516.24    221.75 o 
 -14   2   2     7345.02     7773.28    282.81 o 
 -13   2   2      354.54      309.16    124.23 o 
 -12   2   2     9451.65     9412.47    247.61 o 
 -11   2   2      499.13      514.05    165.64 o 
 -10   2   2    10660.60    10562.05    182.61 o 
  -9   2   2     5031.75     5138.44    118.90 o 
  -8   2   2     6762.79     6879.09    127.87 o 
  -7   2   2    15490.08    15636.49    262.31 o 
  -6   2   2     2317.81     2370.94     47.47 o 
  -5   2   2    35661.98    34804.24    586.86 o 
  -4   2   2      436.47      493.00     22.73 o 
  -3   2   2    41744.54    37857.20    453.92 o 
  -2   2   2    22980.40    21296.95    204.62 o 
  -1   2   2    20698.24    18914.71    183.31 o 
   0   2   2     8345.12     8416.98    116.79 o 
   1   2   2    17423.28    16204.94    180.06 o 
   2   2   2    16927.98    15271.15    263.68 o 
   3   2   2     6392.13     6230.46    120.80 o 
   4   2   2    35827.38    31706.61   1012.48 o 
   5   2   2     4813.61     4834.26    123.88 o 
   6   2   2    23449.78    24705.69    474.25 o 
   7   2   2    10679.89    11610.40    258.82 o 
   8   2   2     4748.62     4742.44    155.92 o 
   9   2   2    14025.94    13554.57    372.74 o 
  10   2   2     1037.06     1057.41    180.81 o 
  11   2   2    20373.15    20270.53    480.24 o 
  12   2   2      825.11      732.78    214.80 o 
  13   2   2     9216.90     9596.80    343.92 o 
  14   2   2     6709.89     6465.91    257.50 o 
 -14   3   2      770.88      963.54    177.08 o 
 -13   3   2     4729.27     4949.68    196.70 o 
 -12   3   2        6.57       46.67     39.97 o 
 -11   3   2    10600.72    10586.77    354.39 o 
 -10   3   2     2370.05     2217.95    110.71 o 
  -9   3   2     9089.52     8981.99    195.85 o 
  -8   3   2    14145.05    14571.18    272.30 o 
  -7   3   2     5077.68     5287.82    103.47 o 
  -6   3   2    11980.72    12299.51    199.51 o 
  -5   3   2     2293.70     2617.09     72.81 o 
  -4   3   2    31061.83    30488.53    377.18 o 
  -3   3   2     5258.98     5252.96     77.17 o 
  -2   3   2    29588.17    27465.93    515.04 o 
  -1   3   2    29598.07    27956.98    268.31 o 
   0   3   2    16553.87    16782.76    143.64 o 
   1   3   2    12123.66    11675.37    120.55 o 
   2   3   2      587.63      569.11     18.60 o 
   3   3   2    33544.29    29953.11   1178.14 o 
   4   3   2     2297.80     2311.28     52.82 o 
   5   3   2    20213.49    20877.34    283.38 o 
   6   3   2     3244.11     3406.04     74.28 o 
   7   3   2     8116.58     8127.63    166.21 o 
   8   3   2     8067.27     8284.50    200.86 o 
   9   3   2      203.31      209.92     52.29 o 
  10   3   2     9708.72     9951.56    234.35 o 
  11   3   2      131.79      157.42     62.26 o 
  12   3   2     9928.79    10306.21    216.57 o 
  13   3   2     3413.76     3517.42    140.07 o 
  14   3   2     3535.31     3302.77    201.42 o 
 -14   4   2     5383.80     5211.23    243.90 o 
 -13   4   2      176.19       85.89     73.71 o 
 -12   4   2     6655.23     6772.75    185.90 o 
 -11   4   2      492.24      417.98    118.64 o 
 -10   4   2     7285.34     7760.27    191.30 o 
  -9   4   2     6234.77     5957.00    137.93 o 
  -8   4   2     5225.04     5075.55    111.54 o 
  -7   4   2     6584.06     6827.71    162.03 o 
  -6   4   2      967.14      963.59     44.85 o 
  -5   4   2     2092.68     2151.40     74.14 o 
  -4   4   2     3797.92     3978.34     83.83 o 
  -3   4   2     5838.78     5615.05     87.73 o 
  -2   4   2     6094.23     6180.16     94.02 o 
  -1   4   2     4842.53     4625.54     69.52 o 
   0   4   2     5827.63     5700.97     91.98 o 
   1   4   2      410.00      360.59     16.53 o 
   2   4   2    16294.37    16441.75    244.89 o 
   3   4   2      152.16      164.21     34.28 o 
   4   4   2    11993.67    12619.53    187.80 o 
   5   4   2     5327.00     5478.31    103.24 o 
   6   4   2     2532.14     2454.46     73.74 o 
   7   4   2     3136.48     3185.06     92.57 o 
   8   4   2      469.76      479.26    114.38 o 
   9   4   2     5064.16     5538.90    159.67 o 
  10   4   2        0.93       37.27     27.34 o 
  11   4   2     7232.00     7436.29    186.15 o 
  12   4   2      571.01      449.01    124.30 o 
  13   4   2     6499.69     6485.93    238.78 o 
 -13   5   2     2732.22     2816.05    134.38 o 
 -12   5   2      354.76      378.62    121.91 o 
 -11   5   2     1468.38     1420.48     94.24 o 
 -10   5   2     1844.45     1730.98    137.10 o 
  -9   5   2     4072.91     4077.00    194.41 o 
  -8   5   2     6350.32     6278.96    217.82 o 
  -7   5   2      961.40      873.03     49.67 o 
  -6   5   2     7646.74     7832.70    177.61 o 
  -5   5   2     1013.95      942.38     52.38 o 
  -4   5   2     2957.42     3106.51     59.91 o 
  -3   5   2     1686.26     1709.72     43.75 o 
  -2   5   2    10533.96    10711.22    171.74 o 
  -1   5   2       29.34       45.82     13.34 o 
   0   5   2     4782.39     4760.48     85.32 o 
   1   5   2     8344.20     8301.92    145.28 o 
   2   5   2       32.51       29.71     16.51 o 
   3   5   2     5711.69     5584.91    102.77 o 
   4   5   2     2090.48     2093.60     46.52 o 
   5   5   2     6041.63     6387.51    159.99 o 
   6   5   2     3122.57     3286.49     94.91 o 
   7   5   2      833.10      850.11     75.10 o 
   8   5   2     2676.09     2735.86    102.53 o 
   9   5   2      575.46      489.29    132.74 o 
  10   5   2     3519.35     3631.56    162.00 o 
  11   5   2      705.28      625.38    172.17 o 
  12   5   2     1460.72     1309.94    178.67 o 
 -12   6   2      448.42      239.54    103.26 o 
 -11   6   2      202.02      173.45     80.73 o 
 -10   6   2       80.26       44.35     47.11 o 
  -9   6   2      242.90      186.55     96.32 o 
  -8   6   2      863.65      764.17     78.20 o 
  -7   6   2      292.81      250.78     57.82 o 
  -6   6   2      162.29      106.69     55.06 o 
  -5   6   2      888.25      894.94     51.28 o 
  -4   6   2      166.10      137.94     49.33 o 
  -3   6   2      862.85      950.97     41.29 o 
  -2   6   2       40.22       44.75     12.55 o 
  -1   6   2     4351.48     4355.33    126.07 o 
   0   6   2      362.25      395.08     57.54 o 
   1   6   2     1491.69     1530.36     70.28 o 
   2   6   2      621.46      651.35     31.90 o 
   3   6   2       93.03       82.52     25.01 o 
   4   6   2     4143.42     4375.97    100.37 o 
   5   6   2       54.47       44.60     34.31 o 
   6   6   2     3204.98     3359.40    135.69 o 
   7   6   2      483.45      484.93     75.55 o 
   8   6   2      385.64      387.91    107.00 o 
   9   6   2     1519.79     1361.45     78.37 o 
  10   6   2       10.99       48.67     43.99 o 
  11   6   2     1637.46     1619.33    167.99 o 
 -10   7   2       51.75       13.59     84.35 o 
  -9   7   2       62.54       34.01     61.27 o 
  -8   7   2       66.99       18.41    118.93 o 
  -7   7   2     1748.96     1647.52     77.66 o 
  -6   7   2       74.07       31.02     43.85 o 
  -5   7   2        8.88       22.70     18.28 o 
  -4   7   2       45.91       58.94     31.81 o 
  -3   7   2       52.87       47.62     36.71 o 
  -2   7   2       68.01       56.45     38.48 o 
  -1   7   2     1125.95     1083.16     74.22 o 
   0   7   2       20.57       27.70     20.01 o 
   1   7   2       59.04       65.44     31.07 o 
   2   7   2     1220.27     1222.32     75.41 o 
   3   7   2      380.82      319.71    104.20 o 
   4   7   2      455.98      378.45    109.31 o 
   5   7   2       89.05       69.77     38.19 o 
   6   7   2        0.79       -1.24     23.08 o 
   7   7   2      110.35       77.73     50.35 o 
   8   7   2      196.51      122.93     53.61 o 
   9   7   2      152.66      119.72     70.54 o 
  10   7   2      592.49      348.49    261.18 o 
  -8   8   2       93.31       66.07     94.29 o 
  -7   8   2       55.33       41.96     50.17 o 
  -6   8   2       16.92       43.42     46.48 o 
  -5   8   2      582.55      586.14    122.97 o 
  -4   8   2       48.92       78.76     57.78 o 
  -3   8   2        3.55       34.74     30.43 o 
  -2   8   2      394.49      363.70    149.28 o 
  -1   8   2       33.84       41.60     35.49 o 
   0   8   2      227.73      197.46     67.81 o 
   1   8   2      133.96       70.58     53.63 o 
   2   8   2      480.06      488.51    206.33 o 
   3   8   2       51.41       16.59     37.96 o 
   4   8   2      506.17      341.48    134.85 o 
   5   8   2      649.88      545.68     93.54 o 
   6   8   2       83.25       88.84     70.60 o 
   7   8   2      971.38      889.53     88.55 o 
   8   8   2       16.27       29.89     49.89 o 
  -5   9   2      420.67      219.08    142.15 o 
  -4   9   2      155.11      110.53     50.33 o 
  -3   9   2      351.54      253.08    123.08 o 
  -2   9   2      293.87      233.62    108.11 o 
  -1   9   2      466.81      360.83    187.66 o 
   0   9   2      887.78      815.87    115.37 o 
   1   9   2     1587.17     1567.49    111.19 o 
   2   9   2        1.78       25.58     41.13 o 
   3   9   2     1813.61     1588.95    186.03 o 
   4   9   2       58.30       46.05     69.33 o 
 -15   1   3      265.72      106.84    131.47 o 
 -14   1   3       95.04       95.65     80.87 o 
 -13   1   3       33.32       75.73     81.02 o 
 -12   1   3      729.31      710.10     82.40 o 
 -11   1   3      319.43      362.60    136.72 o 
 -10   1   3     3932.50     3719.12    129.27 o 
  -9   1   3      459.99      476.23     33.07 o 
  -8   1   3      322.52      356.48     52.74 o 
  -7   1   3       50.49       50.52     18.12 o 
  -6   1   3     9033.05     9524.46    142.32 o 
  -5   1   3     1004.15     1098.44     31.80 o 
  -4   1   3     3013.22     3073.12     69.76 o 
  -3   1   3     5162.37     5153.20     58.67 o 
  -2   1   3     2516.23     2608.47     31.03 o 
  -1   1   3     1277.30     1320.63     22.22 o 
   0   1   3     2984.19     3189.36     40.07 o 
   1   1   3     1052.31     1181.45     30.88 o 
   2   1   3     3947.28     4203.65     61.69 o 
   3   1   3     1153.04     1353.10     37.26 o 
   4   1   3       32.08       25.80     19.40 o 
   5   1   3     3371.33     3575.49    158.22 o 
   6   1   3      657.37      750.14     84.44 o 
   7   1   3     1136.65     1065.94     62.44 o 
   8   1   3        4.80       26.53     39.77 o 
   9   1   3     1421.88     1406.23     92.10 o 
  10   1   3       22.41       19.02     37.09 o 
  11   1   3      450.24      509.09     84.28 o 
  12   1   3      480.86      423.60    158.01 o 
  13   1   3       81.97       72.71     81.35 o 
  14   1   3       79.18       72.35     57.62 o 
 -15   2   3      436.99      329.85    237.58 o 
 -14   2   3      107.19       98.76     71.81 o 
 -13   2   3     1783.89     1498.07    160.34 o 
 -12   2   3     3035.07     2792.51    132.15 o 
 -11   2   3      264.22      284.03     63.57 o 
 -10   2   3    10096.50    10247.70    173.85 o 
  -9   2   3     1450.84     1455.41     54.58 o 
  -8   2   3     3841.98     3894.74     88.08 o 
  -7   2   3      908.35      861.66     58.59 o 
  -6   2   3       38.84       38.59     13.80 o 
  -5   2   3     2108.16     1914.48     33.51 o 
  -4   2   3      414.29      433.86     18.27 o 
  -3   2   3     2499.94     2299.76     30.73 o 
  -2   2   3       19.56       28.72     11.34 o 
  -1   2   3     4593.17     4403.08     41.41 o 
   0   2   3    21547.12    21103.17    415.96 o 
   1   2   3      100.27      180.51     16.95 o 
   2   2   3    11147.55    11161.06    105.51 o 
   3   2   3     1680.53     1727.48     39.12 o 
   4   2   3     5070.74     5172.32    112.46 o 
   5   2   3      982.58      977.90     51.91 o 
   6   2   3     6080.63     6072.14    252.55 o 
   7   2   3     2494.86     2657.19    132.84 o 
   8   2   3     2020.05     1979.70     87.21 o 
   9   2   3     2408.97     2317.43    113.21 o 
  10   2   3      302.91      207.33     67.00 o 
  11   2   3     3469.99     3417.36    167.19 o 
  12   2   3      849.55      833.19    215.19 o 
  13   2   3     2685.72     2748.19    152.23 o 
  14   2   3      336.98      274.24     87.91 o 
 -14   3   3     2051.72     1910.88    114.67 o 
 -13   3   3     3766.33     3843.38    167.42 o 
 -12   3   3        4.11       40.57     41.79 o 
 -11   3   3     9184.24     8780.76    206.69 o 
 -10   3   3      358.46      321.80     74.59 o 
  -9   3   3     8073.25     7938.71    142.17 o 
  -8   3   3     2528.13     2546.04     46.92 o 
  -7   3   3     3764.04     3854.46     53.99 o 
  -6   3   3     3798.72     3829.26     88.48 o 
  -5   3   3     1356.90     1310.73     49.31 o 
  -4   3   3    14647.21    14895.38    157.48 o 
  -3   3   3       71.30      103.47     19.99 o 
  -2   3   3    15856.56    15799.96    288.71 o 
  -1   3   3     3566.80     3726.37     45.60 o 
   0   3   3    29585.16    28694.67    649.86 o 
   1   3   3    17527.04    17982.13    246.09 o 
   2   3   3     5880.31     6408.64     90.59 o 
   3   3   3    14943.93    15118.60    310.70 o 
   4   3   3      980.91      944.65     35.60 o 
   5   3   3     3050.71     3066.89     82.96 o 
   6   3   3     1866.03     1777.57     59.00 o 
   7   3   3     3612.87     3429.51     98.43 o 
   8   3   3     2688.39     2699.06     87.18 o 
   9   3   3     2601.56     2489.36    131.26 o 
  10   3   3     7362.09     7208.18    200.73 o 
  11   3   3        7.87       38.73     36.25 o 
  12   3   3     8129.41     8191.39    203.46 o 
  13   3   3      341.06      332.88    117.43 o 
  14   3   3     3889.99     3826.92    197.54 o 
 -14   4   3     3210.67     3021.09    142.43 o 
 -13   4   3      246.81      165.41     73.93 o 
 -12   4   3     5944.99     5963.28    220.41 o 
 -11   4   3      335.94      258.19     81.90 o 
 -10   4   3     7577.05     7795.71    200.77 o 
  -9   4   3      534.63      473.84    121.10 o 
  -8   4   3     5005.97     5360.02    175.68 o 
  -7   4   3     7059.80     7144.82    164.24 o 
  -6   4   3     6023.43     6270.10    129.49 o 
  -5   4   3    14935.53    14993.97    249.36 o 
  -4   4   3     2937.93     3052.00     53.21 o 
  -3   4   3    22823.79    22732.32    255.72 o 
  -2   4   3      332.79      364.50     18.79 o 
  -1   4   3     8306.31     8318.92    133.17 o 
   0   4   3     5413.80     5351.24    109.26 o 
   1   4   3    11137.24    11246.71    252.62 o 
   2   4   3    16449.78    16863.76    326.68 o 
   3   4   3        7.62       23.00     14.32 o 
   4   4   3    15676.83    15986.39    217.81 o 
   5   4   3      390.12      370.99     37.45 o 
   6   4   3    10943.04    11116.94    243.62 o 
   7   4   3     3165.68     3116.05     90.60 o 
   8   4   3     7986.45     7934.66    166.54 o 
   9   4   3     4171.52     4262.54    119.03 o 
  10   4   3      747.94      854.95     85.56 o 
  11   4   3     5444.20     5626.80    146.38 o 
  12   4   3      257.78      202.96     69.99 o 
  13   4   3     5894.21     5773.67    209.44 o 
 -13   5   3     6489.31     5839.42    224.70 o 
 -12   5   3      322.92      192.02     78.09 o 
 -11   5   3     5866.85     5822.70    209.00 o 
 -10   5   3      320.99      274.75     95.42 o 
  -9   5   3    10492.74    10239.90    242.74 o 
  -8   5   3     2178.81     2035.50     78.72 o 
  -7   5   3     5896.42     5934.94    198.58 o 
  -6   5   3    17303.54    17549.34    346.84 o 
  -5   5   3     1017.48      941.34     43.75 o 
  -4   5   3    19090.53    19769.72    351.83 o 
  -3   5   3       39.39       44.39     13.13 o 
  -2   5   3    11392.19    11419.08    177.25 o 
  -1   5   3     3245.64     3151.02     75.09 o 
   0   5   3     7276.15     7377.55    155.51 o 
   1   5   3    12846.89    12936.72    263.88 o 
   2   5   3     2714.18     2706.41     97.20 o 
   3   5   3    16874.29    17523.66    313.73 o 
   4   5   3     2996.63     2948.81     57.26 o 
   5   5   3    12546.86    12653.42    264.69 o 
   6   5   3     1458.01     1430.07     74.99 o 
   7   5   3    12844.02    13055.48    281.94 o 
   8   5   3     7672.32     7600.52    162.47 o 
   9   5   3     2837.76     2611.33    117.81 o 
  10   5   3     9457.69     9607.82    220.49 o 
  11   5   3      210.67      148.16     49.50 o 
  12   5   3     6121.04     6264.97    219.37 o 
 -12   6   3     9551.06    10063.26    397.34 o 
 -11   6   3        9.52       19.60     28.35 o 
 -10   6   3    12528.38    12503.46    310.93 o 
  -9   6   3     2617.94     2369.82     87.67 o 
  -8   6   3    11929.04    11633.74    343.18 o 
  -7   6   3     4730.00     4770.04    113.78 o 
  -6   6   3     3338.15     3349.98    102.61 o 
  -5   6   3    16178.62    16042.01    271.84 o 
  -4   6   3       24.52       48.06     20.47 o 
  -3   6   3    18402.37    18723.56    317.47 o 
  -2   6   3     2814.44     2604.43     86.98 o 
  -1   6   3    15533.88    16150.20    426.99 o 
   0   6   3     7236.89     7135.37    179.09 o 
   1   6   3     6217.05     6332.93    173.15 o 
   2   6   3    11116.98    11328.44    339.88 o 
   3   6   3     6081.07     6017.86    166.27 o 
   4   6   3    13148.29    13576.55    276.30 o 
   5   6   3       28.60       17.81     21.68 o 
   6   6   3    15694.31    15647.44    304.67 o 
   7   6   3     4318.56     4591.14    206.70 o 
   8   6   3     3187.70     3077.56    162.67 o 
   9   6   3    10056.75    10038.83    306.96 o 
  10   6   3      789.90      715.80     95.89 o 
  11   6   3     7628.09     7769.31    304.34 o 
 -10   7   3      342.58      251.73    116.55 o 
  -9   7   3     9985.97     9897.45    369.95 o 
  -8   7   3     2963.55     3387.62    229.13 o 
  -7   7   3    12048.73    11596.00    312.21 o 
  -6   7   3     8318.42     8298.16    203.12 o 
  -5   7   3     1355.28     1322.96     74.00 o 
  -4   7   3    14469.51    14175.84    288.35 o 
  -3   7   3      979.70      863.51     56.58 o 
  -2   7   3    14007.57    14165.94    299.42 o 
  -1   7   3     2848.53     2880.93    103.23 o 
   0   7   3     7310.10     7368.03    171.03 o 
   1   7   3     7700.56     7446.56    218.04 o 
   2   7   3     3584.47     3776.81    117.34 o 
   3   7   3    18138.59    18009.84    335.04 o 
   4   7   3     1826.43     1844.50    120.26 o 
   5   7   3    19696.19    20446.70    303.10 o 
   6   7   3     3316.92     3150.68    172.51 o 
   7   7   3     6256.04     6668.45    281.06 o 
   8   7   3     5953.25     5588.52    248.94 o 
   9   7   3     4025.08     3878.28    153.57 o 
  -8   8   3     5101.38     5289.77    585.34 o 
  -7   8   3     7531.51     8142.25    607.54 o 
  -6   8   3     3823.47     3780.75    476.95 o 
  -5   8   3     9009.88     8436.91    267.88 o 
  -4   8   3      502.86      492.71     97.97 o 
  -3   8   3    19485.09    19588.50    402.83 o 
  -2   8   3      548.44      508.56    229.75 o 
  -1   8   3    14418.34    14140.65    500.97 o 
   0   8   3     5922.16     5934.26    191.22 o 
   1   8   3     2400.98     2326.48    113.47 o 
   2   8   3     7601.25     7653.16    223.54 o 
   3   8   3       98.43       74.21     42.54 o 
   4   8   3    16328.86    17338.93    432.69 o 
   5   8   3      570.89      495.98     92.63 o 
   6   8   3     9678.48     9582.15    342.57 o 
   7   8   3     6211.17     6083.28    263.63 o 
  -4   9   3     7043.45     6861.32    296.02 o 
  -3   9   3        0.76       17.68     39.67 o 
  -2   9   3     8718.63     8804.91    321.79 o 
  -1   9   3     1810.01     1661.96    101.54 o 
   0   9   3     7557.93     7685.36    504.64 o 
   1   9   3     5647.54     6008.39    241.04 o 
   2   9   3     1312.59     1235.25    137.11 o 
   3   9   3     9673.34     9598.83    381.57 o 
   4   9   3      200.57       98.22     92.52 o 
 -15   0   4     8233.50     8322.02    534.35 o 
 -14   0   4     4017.34     3906.23    297.08 o 
 -13   0   4     3174.07     3406.55    338.94 o 
 -12   0   4    17558.57    18785.86    725.01 o 
 -11   0   4     1230.33     1301.04    192.28 o 
 -10   0   4    17977.93    17821.59    533.05 o 
  -9   0   4     1208.65     1138.62     54.05 o 
  -8   0   4    38729.02    39119.06    301.26 o 
  -7   0   4     5111.05     5353.70    131.96 o 
  -6   0   4    13499.90    13319.19    222.38 o 
  -5   0   4    66769.22    63416.86    720.46 o 
  -4   0   4      267.82      223.09     27.19 o 
  -3   0   4    24382.09    22024.26    253.97 o 
  -2   0   4      898.78      921.32     30.60 o 
  -1   0   4    46208.55    42089.80    641.82 o 
   0   0   4      232.86      221.91     24.45 o 
   1   0   4    23760.19    23279.88    397.39 o 
   2   0   4    26360.55    23431.66    853.36 o 
   3   0   4    40714.45    39104.31    825.65 o 
   4   0   4    15105.12    14833.02    348.92 o 
   5   0   4     1446.31     1376.27    130.19 o 
   6   0   4     6581.29     6090.26    262.44 o 
   7   0   4      994.43      898.61     73.69 o 
   8   0   4    13227.72    13290.08    394.95 o 
   9   0   4    10718.90    10646.98    557.65 o 
  10   0   4    10665.06    11103.97    370.11 o 
  11   0   4    11532.67    10810.22    342.01 o 
  12   0   4       17.84       52.73     87.75 o 
  13   0   4    12856.03    13997.31    837.44 o 
  14   0   4       46.39       57.16    121.46 o 
 -15   1   4      470.73      394.85    109.62 o 
 -14   1   4     8061.10     8329.74    275.84 o 
 -13   1   4     4848.97     5074.00    210.94 o 
 -12   1   4     2567.71     2716.74    160.07 o 
 -11   1   4    14708.64    14426.54    373.82 o 
 -10   1   4      216.56      227.66     60.76 o 
  -9   1   4    18485.49    18871.65    517.04 o 
  -8   1   4       32.96       26.33     15.26 o 
  -7   1   4    20419.50    21034.81    664.88 o 
  -6   1   4    16192.41    16393.41    256.24 o 
  -5   1   4    10930.60    11418.87    160.07 o 
  -4   1   4    50097.60    46505.52    508.36 o 
  -3   1   4     3660.90     3778.78     50.61 o 
  -2   1   4    27347.11    24607.70    215.24 o 
  -1   1   4       34.19       48.79     15.80 o 
   0   1   4    12975.92    12039.25    160.92 o 
   1   1   4    14563.66    14255.57    172.21 o 
   2   1   4    23631.89    22617.14    237.82 o 
   3   1   4    38588.85    36821.80    741.26 o 
   4   1   4     9579.78    10051.95    283.69 o 
   5   1   4    37607.18    36466.40    655.46 o 
   6   1   4     1710.62     1677.31     87.23 o 
   7   1   4    25913.28    27220.84    511.77 o 
   8   1   4     6360.33     6406.92    212.08 o 
   9   1   4    17964.45    18375.22    754.34 o 
  10   1   4    11173.77    10375.39    290.99 o 
  11   1   4     3761.06     3454.36    143.42 o 
  12   1   4    12381.10    13362.08    358.99 o 
  13   1   4       11.41       32.58     31.49 o 
  14   1   4    11880.65    12564.34    435.09 o 
 -15   2   4     9829.73    10657.00    422.08 o 
 -14   2   4     3739.28     3763.26    163.65 o 
 -13   2   4     5605.41     5306.66    224.73 o 
 -12   2   4     7512.84     7600.36    211.93 o 
 -11   2   4     2119.80     1958.89    115.14 o 
 -10   2   4    30671.60    31728.62    396.64 o 
  -9   2   4       95.73       81.60     29.86 o 
  -8   2   4    17384.63    17944.70    351.47 o 
  -7   2   4     7309.27     7208.38    151.82 o 
  -6   2   4    11021.43    11682.83    281.59 o 
  -5   2   4    19577.55    19249.86    321.16 o 
  -4   2   4     9490.43     9886.76    108.92 o 
  -3   2   4    55361.73    50865.19    353.70 o 
  -2   2   4     7529.51     7639.28     64.45 o 
  -1   2   4    20996.49    20103.99    261.88 o 
   0   2   4    29654.33    28111.22    260.89 o 
   1   2   4    27842.41    26778.68    404.36 o 
   2   2   4    38952.29    38202.17    585.98 o 
   3   2   4     4168.23     3903.62     90.51 o 
   4   2   4    31729.89    32659.12    814.03 o 
   5   2   4      179.14      298.29     99.95 o 
   6   2   4    29041.94    29208.32    718.60 o 
   7   2   4     4911.47     5093.20    183.35 o 
   8   2   4    14879.64    15452.11    426.68 o 
   9   2   4     6647.20     6725.20    195.35 o 
  10   2   4     1448.22     1604.13    105.19 o 
  11   2   4     9720.55     9839.15    632.90 o 
  12   2   4      590.57      550.93    128.81 o 
  13   2   4     6373.58     6617.92    235.84 o 
  14   2   4     1088.00      957.90    128.76 o 
 -14   3   4     4326.55     4399.53    327.82 o 
 -13   3   4     6026.88     5939.81    273.33 o 
 -12   3   4      698.09      707.55    109.34 o 
 -11   3   4    12299.78    12748.78    443.24 o 
 -10   3   4       63.96       85.03     34.06 o 
  -9   3   4    13953.95    14260.53    368.81 o 
  -8   3   4     2012.63     2195.89    110.26 o 
  -7   3   4     3941.23     4014.38    113.93 o 
  -6   3   4     4139.57     4144.62     95.51 o 
  -5   3   4     7049.89     7138.32    187.89 o 
  -4   3   4    18339.97    18471.79    273.25 o 
  -3   3   4     5649.39     5855.64    106.04 o 
  -2   3   4    26225.71    25136.17    464.73 o 
  -1   3   4      131.24      141.24     15.88 o 
   0   3   4    19372.00    18523.90    328.32 o 
   1   3   4     5110.45     4926.60     72.45 o 
   2   3   4    19851.85    20471.90    339.84 o 
   3   3   4    13157.20    13306.57    257.47 o 
   4   3   4     2460.84     2496.64     70.33 o 
   5   3   4    11558.10    11852.24    196.05 o 
   6   3   4       59.79       96.86     35.11 o 
   7   3   4     9653.93     9508.06    246.54 o 
   8   3   4     4115.62     3850.37    131.33 o 
   9   3   4     3137.47     3391.96    155.86 o 
  10   3   4     4149.04     4350.83    223.62 o 
  11   3   4     4952.30     4792.21    159.59 o 
  12   3   4    10411.04     9853.99    322.25 o 
  13   3   4       54.19       49.43     42.86 o 
 -14   4   4      281.68      193.89    127.83 o 
 -13   4   4     2341.62     2337.58    107.25 o 
 -12   4   4     4811.80     4717.28    174.77 o 
 -11   4   4     1621.78     1635.29    137.32 o 
 -10   4   4     7114.32     7354.27    181.66 o 
  -9   4   4       60.56       54.85     32.23 o 
  -8   4   4     6197.25     6482.35    135.35 o 
  -7   4   4     2017.58     2031.15     74.80 o 
  -6   4   4     1714.99     1653.63     54.36 o 
  -5   4   4     4112.49     4370.14     82.60 o 
  -4   4   4     4416.57     4622.96     71.58 o 
  -3   4   4    10978.24    11495.64    141.01 o 
  -2   4   4      482.40      490.00     26.98 o 
  -1   4   4    23069.34    23791.72    313.96 o 
   0   4   4     2123.66     2180.45     61.09 o 
   1   4   4     2870.90     2844.50     91.86 o 
   2   4   4    12048.62    12249.75    192.99 o 
   3   4   4     1071.84     1020.81     33.94 o 
   4   4   4     8204.67     8514.47    145.63 o 
   5   4   4      899.29      877.77     41.20 o 
   6   4   4     8020.85     8273.38    192.28 o 
   7   4   4      922.93      878.75     63.69 o 
   8   4   4     5664.83     5562.49    136.85 o 
   9   4   4     8308.16     8328.59    183.50 o 
  10   4   4     4702.58     4819.50    186.97 o 
  11   4   4     4410.19     4382.49    134.62 o 
  12   4   4      517.16      468.23    116.87 o 
  13   4   4     4079.11     4147.23    191.62 o 
 -13   5   4     1876.33     2058.63    111.08 o 
 -12   5   4     1194.16      999.64    113.76 o 
 -11   5   4     3218.49     3280.55    136.44 o 
 -10   5   4       12.60       29.17     35.26 o 
  -9   5   4     3001.66     2910.56    146.14 o 
  -8   5   4      113.20      147.83     57.70 o 
  -7   5   4     4496.65     4618.33    109.04 o 
  -6   5   4     1227.85     1135.16     68.60 o 
  -5   5   4     2180.03     2076.47     70.42 o 
  -4   5   4     3889.09     3826.39     74.71 o 
  -3   5   4      121.06       96.37     27.43 o 
  -2   5   4     7104.43     7114.84    199.72 o 
  -1   5   4        5.55       25.47     14.67 o 
   0   5   4     3935.85     3945.72    112.21 o 
   1   5   4     1728.69     1643.73     65.17 o 
   2   5   4      370.30      360.46     51.87 o 
   3   5   4     4449.57     4489.53    104.39 o 
   4   5   4     4637.34     4613.04    119.09 o 
   5   5   4     4394.94     4766.08    106.84 o 
   6   5   4      529.40      455.43     79.03 o 
   7   5   4     2229.18     2241.86     90.03 o 
   8   5   4      288.51      243.26     56.50 o 
   9   5   4     4463.23     4471.50    183.34 o 
  10   5   4     4060.35     4117.25    128.27 o 
  11   5   4      321.24      232.01     61.92 o 
  12   5   4     1362.94     1318.49    214.27 o 
 -11   6   4        9.58       44.49     40.70 o 
 -10   6   4      715.92      631.67    108.98 o 
  -9   6   4      118.17      131.37     53.31 o 
  -8   6   4     2941.48     2991.30    144.14 o 
  -7   6   4     1068.11     1010.99    101.96 o 
  -6   6   4     3393.16     3219.52    114.65 o 
  -5   6   4     4674.10     4691.83    131.94 o 
  -4   6   4      195.54      216.56     48.00 o 
  -3   6   4     2860.22     2878.14    110.81 o 
  -2   6   4      526.47      467.15     52.26 o 
  -1   6   4      907.02      943.64     49.40 o 
   0   6   4      125.86      149.22     41.97 o 
   1   6   4      166.82      217.96     62.04 o 
   2   6   4     1386.56     1507.38    142.51 o 
   3   6   4       43.67       47.02     32.93 o 
   4   6   4     3338.68     3581.60    103.90 o 
   5   6   4       52.70       52.53     29.25 o 
   6   6   4      329.92      358.07    102.48 o 
   7   6   4       16.37       38.97     38.91 o 
   8   6   4      909.71      737.23    122.61 o 
   9   6   4      336.29      245.63     75.01 o 
  10   6   4      788.11      884.51    138.46 o 
  11   6   4     1119.69     1036.93    130.57 o 
 -10   7   4      114.89       59.48     42.88 o 
  -9   7   4        8.86       28.41     31.52 o 
  -8   7   4      236.96      249.63    102.52 o 
  -7   7   4       70.99       49.59     47.50 o 
  -6   7   4        7.01       22.36     24.12 o 
  -5   7   4      116.37       79.00     46.83 o 
  -4   7   4       36.43       34.84     32.58 o 
  -3   7   4        6.63       26.15     26.56 o 
  -2   7   4      259.05      241.88     58.02 o 
  -1   7   4       13.99       24.56     22.97 o 
   0   7   4      208.40      124.13     39.77 o 
   1   7   4       30.94       37.69     37.98 o 
   2   7   4      943.26      966.25    119.92 o 
   3   7   4      610.65      571.25     84.82 o 
   4   7   4        3.39       37.53     32.62 o 
   5   7   4      284.92      227.27     93.97 o 
   6   7   4       14.68       31.62     26.16 o 
   7   7   4       80.60       67.77     50.69 o 
   8   7   4      741.71      848.96    110.44 o 
   9   7   4        1.03       36.25     36.48 o 
  -8   8   4      377.53      300.86    194.64 o 
  -7   8   4        8.99       39.01     68.29 o 
  -6   8   4      318.46      262.87    146.03 o 
  -5   8   4      232.72      235.15     84.91 o 
  -4   8   4      126.44      104.66     57.56 o 
  -3   8   4      109.77       82.69     71.85 o 
  -2   8   4       86.99       31.27     24.71 o 
  -1   8   4      192.81      205.51     91.07 o 
   0   8   4      227.37      134.67    102.60 o 
   1   8   4        7.89       21.36     33.51 o 
   2   8   4      216.40      171.56     65.88 o 
   3   8   4       22.01       35.18     36.38 o 
   4   8   4       97.63      105.90     52.32 o 
   5   8   4       48.80       49.49     46.29 o 
   6   8   4      154.13      141.12     75.09 o 
   7   8   4        4.09       10.78     43.90 o 
  -4   9   4     1091.31      975.85    148.65 o 
  -3   9   4       28.25       20.79     39.06 o 
  -2   9   4     3265.97     3180.92    141.46 o 
  -1   9   4      497.68      204.66    215.13 o 
   0   9   4     1454.13     1508.70    317.76 o 
   1   9   4      655.94      733.93    126.92 o 
   2   9   4     1118.35      877.79    133.27 o 
   3   9   4      703.11      596.88    154.75 o 
 -15   1   5      313.84      245.51    144.50 o 
 -14   1   5       90.23       67.67     48.65 o 
 -13   1   5       97.07       58.58     63.34 o 
 -12   1   5      522.36      552.56    167.77 o 
 -11   1   5      380.79      443.55     85.28 o 
 -10   1   5      320.25      283.69     53.82 o 
  -9   1   5      120.62      166.17     35.67 o 
  -8   1   5       37.53       64.74     20.12 o 
  -7   1   5     4861.37     5036.84    104.30 o 
  -6   1   5       32.06       18.62      9.92 o 
  -5   1   5      162.80      137.87     38.81 o 
  -4   1   5      464.53      436.66     21.01 o 
  -3   1   5    11527.85    12146.72    136.63 o 
  -2   1   5     7804.90     8236.37     80.29 o 
  -1   1   5      253.56      272.87     18.29 o 
   0   1   5      184.53      233.14     27.39 o 
   1   1   5      898.95      915.14     30.42 o 
   2   1   5     1282.61     1452.37     42.45 o 
   3   1   5       41.68       33.30     22.22 o 
   4   1   5     2836.52     2820.53     97.52 o 
   5   1   5      845.33      988.47     69.43 o 
   6   1   5        3.21       42.38     30.16 o 
   7   1   5     2684.52     2854.39    113.27 o 
   8   1   5      281.79      286.20     77.16 o 
   9   1   5      859.94      823.42     81.37 o 
  10   1   5       79.75       80.55     55.16 o 
  11   1   5      309.86      222.33     89.86 o 
  12   1   5      240.03      195.41     83.48 o 
  13   1   5       33.33       42.88     39.19 o 
  14   1   5     1004.03     1053.83    131.69 o 
 -15   2   5     1837.09     1840.77    163.26 o 
 -14   2   5        3.24       55.70     50.38 o 
 -13   2   5     1465.36     1400.54    168.53 o 
 -12   2   5      742.64      665.67    190.88 o 
 -11   2   5      841.70      776.11    107.75 o 
 -10   2   5      893.82      933.00     81.10 o 
  -9   2   5      200.55      185.89     64.75 o 
  -8   2   5     1404.94     1347.58    105.38 o 
  -7   2   5      225.47      258.22     66.07 o 
  -6   2   5     2401.66     2409.88     84.73 o 
  -5   2   5     1610.80     1622.36     69.27 o 
  -4   2   5     3818.58     3932.24     55.82 o 
  -3   2   5     7986.19     8244.49     95.31 o 
  -2   2   5     1340.83     1469.60     29.76 o 
  -1   2   5    18546.65    18092.23    162.44 o 
   0   2   5     6673.11     7483.18     87.79 o 
   1   2   5      827.65      728.94     25.41 o 
   2   2   5     1249.25     1271.80     40.21 o 
   3   2   5     6146.84     6405.97    146.43 o 
   4   2   5     1218.49     1244.83     58.68 o 
   5   2   5     1993.35     1900.99     87.35 o 
   6   2   5     6041.18     6249.42    298.87 o 
   7   2   5       67.08       44.64     37.77 o 
   8   2   5     7882.39     7584.35    238.47 o 
   9   2   5      814.46      717.88    114.91 o 
  10   2   5     3208.94     3146.19    164.03 o 
  11   2   5     1401.73     1322.79    252.83 o 
  12   2   5      723.50      616.73    203.66 o 
  13   2   5     2520.43     2393.79    171.30 o 
  14   2   5      244.09      130.56     74.37 o 
 -14   3   5     3859.24     3709.02    281.86 o 
 -13   3   5     1390.58     1229.18    136.05 o 
 -12   3   5     1561.02     1591.72    133.93 o 
 -11   3   5     9053.96     8990.88    292.36 o 
 -10   3   5      337.96      357.64     92.23 o 
  -9   3   5    15832.25    16291.38    302.68 o 
  -8   3   5      145.30      158.34     41.38 o 
  -7   3   5     4140.27     4192.87    127.34 o 
  -6   3   5     1608.60     1552.62     29.13 o 
  -5   3   5    11573.25    11896.06    163.37 o 
  -4   3   5     5610.19     5659.96     80.59 o 
  -3   3   5     3705.46     3806.10     72.65 o 
  -2   3   5     7267.67     7114.49    128.80 o 
  -1   3   5      397.95      413.09     15.85 o 
   0   3   5    10182.98     9703.15    116.90 o 
   1   3   5     6563.68     7145.63    110.32 o 
   2   3   5     9560.84     9882.73    211.04 o 
   3   3   5     1698.69     1763.42     64.42 o 
   4   3   5     3208.15     3372.92     61.05 o 
   5   3   5     9498.57     9370.99    249.52 o 
   6   3   5      701.58      755.31    125.27 o 
   7   3   5     5674.82     5547.51    161.29 o 
   8   3   5     1101.57     1053.03     95.48 o 
   9   3   5     4391.98     4259.35    159.95 o 
  10   3   5     1447.65     1572.76    145.95 o 
  11   3   5      180.22      122.66     47.68 o 
  12   3   5     2317.35     2242.18    119.96 o 
  13   3   5      227.29      154.71     80.47 o 
 -13   4   5     6449.03     6136.77    304.58 o 
 -12   4   5     3175.02     3082.41    130.22 o 
 -11   4   5     1422.21     1376.90     92.48 o 
 -10   4   5    10144.90    10318.04    259.24 o 
  -9   4   5     1382.39     1335.37    100.42 o 
  -8   4   5     9529.60     9928.28    312.76 o 
  -7   4   5     1976.40     2018.69     51.68 o 
  -6   4   5     6450.72     6546.03    134.56 o 
  -5   4   5    11045.67    10913.51    149.89 o 
  -4   4   5     5847.24     5807.60     89.49 o 
  -3   4   5    12665.08    12701.03    162.61 o 
  -2   4   5     1515.94     1634.63     30.43 o 
  -1   4   5     4469.52     4349.27     90.25 o 
   0   4   5      567.83      635.37     34.36 o 
   1   4   5    30665.79    32948.84    889.85 o 
   2   4   5     4915.50     5081.45     88.39 o 
   3   4   5     6860.13     7062.94    122.86 o 
   4   4   5     7374.10     7698.66    135.86 o 
   5   4   5      176.29      161.00     47.45 o 
   6   4   5     7976.74     8235.57    283.10 o 
   7   4   5      118.63      119.84     37.92 o 
   8   4   5     9473.11     9501.23    204.94 o 
   9   4   5     1143.93     1035.32    101.52 o 
  10   4   5     4599.91     4627.71    205.39 o 
  11   4   5     4890.16     4549.47    142.16 o 
  12   4   5      697.99      605.37    164.82 o 
 -12   5   5     4988.64     4907.31    178.84 o 
 -11   5   5     4822.21     4764.47    168.61 o 
 -10   5   5     2185.18     2222.68     89.44 o 
  -9   5   5     7480.34     7616.24    208.01 o 
  -8   5   5        0.23       27.19     30.32 o 
  -7   5   5     9424.62    10216.05    212.13 o 
  -6   5   5     1035.69     1028.17     65.11 o 
  -5   5   5     9153.16     9468.13    201.34 o 
  -4   5   5    11713.02    11768.05    211.72 o 
  -3   5   5     5654.50     5841.61    119.73 o 
  -2   5   5    12306.38    13059.71    310.62 o 
  -1   5   5      609.39      663.06     46.92 o 
   0   5   5    13159.46    13105.71    278.56 o 
   1   5   5      828.61      867.75     60.48 o 
   2   5   5    20252.47    20442.37    458.56 o 
   3   5   5    11475.17    11651.96    274.15 o 
   4   5   5     8302.49     8597.69    226.36 o 
   5   5   5    11928.06    12141.78    206.21 o 
   6   5   5      316.06      221.25     51.24 o 
   7   5   5    22563.98    22921.84    373.66 o 
   8   5   5      526.46      503.36    136.59 o 
   9   5   5     8795.27     8670.68    189.41 o 
  10   5   5     1898.77     1818.66    107.96 o 
  11   5   5     5590.73     5497.40    199.87 o 
  12   5   5     6568.72     6468.86    312.72 o 
 -11   6   5     4073.39     3990.05    185.39 o 
 -10   6   5     8497.36     8848.78    279.18 o 
  -9   6   5      460.97      305.07    151.51 o 
  -8   6   5    17889.37    17468.37    479.75 o 
  -7   6   5      131.07       92.20     55.48 o 
  -6   6   5    18497.63    17977.69    336.01 o 
  -5   6   5     6527.37     6422.26    296.59 o 
  -4   6   5     5818.79     5692.86    154.72 o 
  -3   6   5     8947.47     8832.55    198.76 o 
  -2   6   5     2020.45     2060.60     83.35 o 
  -1   6   5    17593.71    18850.25    291.92 o 
   0   6   5       33.01       39.09     29.03 o 
   1   6   5    12355.84    12461.35    290.68 o 
   2   6   5     4660.07     4620.44    131.05 o 
   3   6   5    11958.55    12038.01    257.64 o 
   4   6   5    10605.59    10953.28    273.69 o 
   5   6   5     1570.89     1659.30     77.78 o 
   6   6   5     8493.12     8254.07    232.05 o 
   7   6   5       26.76       27.24     31.99 o 
   8   6   5     9045.01     9041.05    361.72 o 
   9   6   5      836.63      729.84     80.21 o 
  10   6   5     7379.76     7175.21    242.05 o 
 -10   7   5     2544.51     2363.77    129.03 o 
  -9   7   5    11637.21    11305.86    475.45 o 
  -8   7   5       45.65       35.97     45.71 o 
  -7   7   5    13126.88    13267.67    440.99 o 
  -6   7   5     4434.30     4513.00    161.77 o 
  -5   7   5     6992.94     6978.74    198.78 o 
  -4   7   5     7006.96     6737.39    188.95 o 
  -3   7   5     2876.22     2823.10    126.72 o 
  -2   7   5    19064.97    19150.41    357.33 o 
  -1   7   5        1.91       17.85     23.39 o 
   0   7   5    19445.19    20047.76    328.71 o 
   1   7   5     3070.39     2855.13    109.76 o 
   2   7   5     6441.00     6773.98    195.37 o 
   3   7   5     5322.34     5156.19    160.76 o 
   4   7   5     4178.81     4112.10    184.95 o 
   5   7   5    11505.48    12021.83    260.74 o 
   6   7   5      257.53      197.07     63.74 o 
   7   7   5     6589.42     6571.44    197.29 o 
   8   7   5     1039.47      998.07     92.82 o 
   9   7   5     8896.90     9304.87    349.91 o 
  -7   8   5      997.21     1006.84    228.89 o 
  -6   8   5     8938.90     8829.29    411.88 o 
  -5   8   5     3206.08     3289.07    233.58 o 
  -4   8   5     5451.45     5374.54    171.64 o 
  -3   8   5     9420.08     9539.45    397.64 o 
  -2   8   5     1002.45     1161.69     82.60 o 
  -1   8   5    12303.48    12894.02    375.67 o 
   0   8   5      287.76      226.14     72.41 o 
   1   8   5    11855.63    12223.70    367.20 o 
   2   8   5     3000.24     2873.10    146.07 o 
   3   8   5     5716.09     5378.71    167.79 o 
   4   8   5    10221.96    10538.68    272.88 o 
   5   8   5     2768.54     2583.19    115.75 o 
   6   8   5    11922.64    11873.73    403.90 o 
  -3   9   5     3676.52     3600.03    154.43 o 
  -2   9   5     8689.80     9045.37    443.24 o 
  -1   9   5      308.03      245.27    126.46 o 
   0   9   5     8107.83     8644.73    698.57 o 
   1   9   5      299.38      197.44    136.10 o 
   2   9   5     6793.49     7350.22    473.99 o 
 -15   0   6     6232.41     6241.15    337.87 o 
 -14   0   6      131.64       85.79     79.37 o 
 -13   0   6    17706.09    17725.52    535.64 o 
 -12   0   6     5486.97     5422.75    243.96 o 
 -11   0   6    11559.48    10948.03    361.92 o 
 -10   0   6    12110.66    12871.45    360.99 o 
  -9   0   6     7982.75     7669.67    213.70 o 
  -8   0   6    23269.45    24391.89   1099.57 o 
  -7   0   6     2731.29     2725.89     98.94 o 
  -6   0   6    29493.95    30276.38    624.41 o 
  -5   0   6      890.32      872.75     37.74 o 
  -4   0   6    41578.25    37850.06   1679.28 o 
  -3   0   6    11011.10    10754.18    149.83 o 
  -2   0   6    20598.33    20298.40    305.66 o 
  -1   0   6    33629.61    30846.50    393.19 o 
   0   0   6      668.87      701.23     29.89 o 
   1   0   6    83296.95    73594.00   2923.17 o 
   2   0   6      281.44      240.39    120.14 o 
   3   0   6    36494.46    34640.23    777.07 o 
   4   0   6    13678.96    13893.98    364.13 o 
   5   0   6     4840.28     4912.38    235.79 o 
   6   0   6    12783.39    13185.27    695.95 o 
   7   0   6      455.96      495.98    170.21 o 
   8   0   6    16001.54    17018.83    552.00 o 
   9   0   6       24.71       22.01     63.90 o 
  10   0   6    19559.68    18633.22    849.77 o 
  11   0   6     7524.77     6746.43    419.24 o 
  12   0   6     5892.95     5462.60    410.33 o 
  13   0   6     9543.29     9813.88    615.67 o 
  14   0   6      770.30      545.83    423.36 o 
 -15   1   6      145.76      102.09     83.32 o 
 -14   1   6    11136.54    11436.49    448.12 o 
 -13   1   6      554.21      533.44    166.34 o 
 -12   1   6    12623.34    12460.94    364.54 o 
 -11   1   6     6426.99     6525.98    275.50 o 
 -10   1   6     7779.96     7741.25    177.10 o 
  -9   1   6    12900.97    12966.20    257.98 o 
  -8   1   6     1764.28     1733.26     59.45 o 
  -7   1   6    24514.51    25266.99    352.04 o 
  -6   1   6     2118.33     2188.36     64.93 o 
  -5   1   6    22229.57    21177.99    399.11 o 
  -4   1   6     9936.34    10271.97    111.05 o 
  -3   1   6    18294.52    18122.53    182.59 o 
  -2   1   6    17860.66    17787.24    277.44 o 
  -1   1   6     2747.78     2578.04     33.97 o 
   0   1   6    48953.75    46578.14    577.67 o 
   1   1   6     1386.76     1520.71     43.13 o 
   2   1   6    48314.58    47570.97   1745.99 o 
   3   1   6     7690.75     7594.30    206.16 o 
   4   1   6    16900.15    16766.06    341.22 o 
   5   1   6    13437.00    13668.86    296.49 o 
   6   1   6     1624.68     1630.27     80.43 o 
   7   1   6    17202.68    18044.27    602.36 o 
   8   1   6     1013.37      943.28    145.20 o 
   9   1   6    21177.74    21410.68    489.72 o 
  10   1   6      753.13      719.40    141.01 o 
  11   1   6     9162.47     8947.94    272.83 o 
  12   1   6     5415.59     5285.71    261.89 o 
  13   1   6     2742.86     2784.08    183.55 o 
 -14   2   6        4.39       44.07     51.27 o 
 -13   2   6     8446.91     8326.02    323.91 o 
 -12   2   6      888.10      827.74    155.92 o 
 -11   2   6     7142.50     7424.45    179.64 o 
 -10   2   6     8065.86     8393.22    208.79 o 
  -9   2   6     1233.67     1157.12     60.54 o 
  -8   2   6    13043.86    13104.21    308.05 o 
  -7   2   6      394.50      499.92    107.71 o 
  -6   2   6    27221.46    27732.85    659.33 o 
  -5   2   6     5335.45     5401.39     68.07 o 
  -4   2   6    24105.73    23900.79    551.07 o 
  -3   2   6    10445.49    10598.21    126.69 o 
  -2   2   6     9510.79     9725.82    120.10 o 
  -1   2   6    12412.06    12135.98    227.19 o 
   0   2   6     1806.55     1805.30     44.33 o 
   1   2   6    13342.67    12796.78    181.08 o 
   2   2   6      975.66      950.35     39.54 o 
   3   2   6    26682.77    25921.22    568.45 o 
   4   2   6     5481.81     5911.44    171.09 o 
   5   2   6     6991.27     7271.92    182.94 o 
   6   2   6    23638.60    23726.20    511.52 o 
   7   2   6      934.75      853.89     91.26 o 
   8   2   6    26756.30    28180.21    535.36 o 
   9   2   6        2.85       42.21     36.97 o 
  10   2   6    10664.83    10390.67    282.00 o 
  11   2   6      452.02      542.19    175.26 o 
  12   2   6     4535.03     4184.55    291.63 o 
  13   2   6     9012.95     8654.35    349.05 o 
 -14   3   6     7909.97     7733.53    344.03 o 
 -13   3   6     1163.66     1006.11    135.17 o 
 -12   3   6     9235.41     9839.63    282.51 o 
 -11   3   6     3074.94     3050.15    135.41 o 
 -10   3   6    10333.56    10272.83    318.69 o 
  -9   3   6    21156.88    21813.47    422.35 o 
  -8   3   6      461.00      519.27    106.71 o 
  -7   3   6    16563.42    16526.18    376.77 o 
  -6   3   6     1557.31     1563.29     65.14 o 
  -5   3   6    16914.93    17188.09    208.36 o 
  -4   3   6     3700.27     3669.00     48.84 o 
  -3   3   6     7737.59     7925.43    104.74 o 
  -2   3   6    13421.83    13674.14    176.36 o 
  -1   3   6     1419.70     1451.86     40.08 o 
   0   3   6    21222.16    21307.93    257.91 o 
   1   3   6     1980.83     2254.76     56.99 o 
   2   3   6    16808.14    16964.68    347.54 o 
   3   3   6      533.58      556.28     31.25 o 
   4   3   6     5429.06     5319.81    103.80 o 
   5   3   6     2666.64     2559.45     81.26 o 
   6   3   6     4590.54     4772.15    163.46 o 
   7   3   6    18799.44    18792.71    330.30 o 
   8   3   6      601.11      522.99    169.75 o 
   9   3   6     7753.35     7717.50    230.33 o 
  10   3   6     1522.29     1395.38    144.14 o 
  11   3   6     1599.22     1392.73    151.04 o 
  12   3   6     4040.42     3722.18    171.77 o 
  13   3   6     1161.29     1163.37    115.31 o 
 -13   4   6     4410.72     4448.72    199.73 o 
 -12   4   6     1552.51     1651.13     88.27 o 
 -11   4   6     3415.30     3546.05    127.14 o 
 -10   4   6     1180.62     1102.15     94.83 o 
  -9   4   6     3056.22     3209.28    136.56 o 
  -8   4   6     4488.73     4599.61    145.09 o 
  -7   4   6      877.94      969.63     53.45 o 
  -6   4   6     6583.63     6599.51    229.96 o 
  -5   4   6       38.01       31.28     17.39 o 
  -4   4   6     9715.93     9844.18    148.20 o 
  -3   4   6     5946.58     6059.84     99.23 o 
  -2   4   6      552.70      561.96     26.32 o 
  -1   4   6    11704.18    11860.20    193.41 o 
   0   4   6        2.89       18.57     13.79 o 
   1   4   6    26045.05    26566.04    452.66 o 
   2   4   6       51.39       67.48     25.00 o 
   3   4   6    13373.20    13746.88    218.48 o 
   4   4   6     1361.31     1420.91     49.76 o 
   5   4   6    10866.58    10982.29    239.99 o 
   6   4   6    10515.37    10547.11    196.39 o 
   7   4   6      965.88      963.23     68.80 o 
   8   4   6     8184.20     8197.82    229.56 o 
   9   4   6      226.91      198.44     46.91 o 
  10   4   6     5649.37     5467.29    159.85 o 
  11   4   6     2446.27     2454.21    124.16 o 
  12   4   6     4617.58     4469.19    158.70 o 
 -12   5   6     2567.52     2690.18    107.83 o 
 -11   5   6     1335.42     1033.58    132.02 o 
 -10   5   6      362.96      309.08     80.23 o 
  -9   5   6      210.99      164.21     47.64 o 
  -8   5   6        3.89       34.50     20.77 o 
  -7   5   6     8484.50     8639.61    360.35 o 
  -6   5   6       86.96       79.53     41.55 o 
  -5   5   6    10424.23    10857.29    181.20 o 
  -4   5   6     1274.41     1248.42     69.12 o 
  -3   5   6     5591.67     5664.62    148.86 o 
  -2   5   6     3059.73     2963.23    103.69 o 
  -1   5   6      248.52      261.85     34.42 o 
   0   5   6     6159.48     6247.32    154.45 o 
   1   5   6      259.36      224.74     67.32 o 
   2   5   6     1222.37     1256.74     74.30 o 
   3   5   6     1199.87     1181.07     66.59 o 
   4   5   6     1589.17     1593.28     76.68 o 
   5   5   6     5627.88     5576.03    151.08 o 
   6   5   6       68.41       72.61     28.52 o 
   7   5   6     2841.74     2801.10    106.64 o 
   8   5   6      370.22      348.93     70.00 o 
   9   5   6     3672.64     3607.37    132.51 o 
  10   5   6      244.02      163.39     78.80 o 
  11   5   6     2381.66     2478.94    133.94 o 
 -11   6   6     1383.55     1330.27    128.34 o 
 -10   6   6      289.12      147.16     84.81 o 
  -9   6   6        4.14       11.62     39.84 o 
  -8   6   6      312.20      290.48     95.18 o 
  -7   6   6      105.67       78.82     61.88 o 
  -6   6   6     4229.82     4485.28    200.66 o 
  -5   6   6       24.63       32.15     32.97 o 
  -4   6   6      779.87      660.00     63.92 o 
  -3   6   6      101.86       82.76     39.55 o 
  -2   6   6      327.68      316.48     85.92 o 
  -1   6   6     3792.12     3689.92     87.87 o 
   0   6   6       39.56       36.65     23.04 o 
   1   6   6      684.80      673.44     81.65 o 
   2   6   6       22.58       63.70     33.39 o 
   3   6   6      968.09      874.07     95.76 o 
   4   6   6     1648.75     1657.44     88.18 o 
   5   6   6       11.45       20.77     26.72 o 
   6   6   6      219.59      204.05     76.15 o 
   7   6   6      117.61       75.54     47.36 o 
   8   6   6      659.20      634.60    125.07 o 
   9   6   6        8.40       21.83     31.40 o 
  10   6   6      975.88     1068.46    136.58 o 
  -9   7   6      123.10       48.98     39.60 o 
  -8   7   6       19.94       32.38     41.25 o 
  -7   7   6       21.24       14.79     34.05 o 
  -6   7   6      182.89      196.35     99.42 o 
  -5   7   6       60.95       42.80     32.31 o 
  -4   7   6        9.19       17.30     42.76 o 
  -3   7   6      788.30      696.76     74.01 o 
  -2   7   6      254.05      206.69     66.20 o 
  -1   7   6      107.54       50.63     41.81 o 
   0   7   6      133.84      159.86     56.98 o 
   1   7   6        6.91       19.67     23.62 o 
   2   7   6     1156.07     1167.60     99.86 o 
   3   7   6       10.16       21.54     20.50 o 
   4   7   6       20.68       28.78     25.02 o 
   5   7   6       80.45       59.75     38.60 o 
   6   7   6       14.66       30.38     37.33 o 
   7   7   6        5.13       28.17     41.49 o 
   8   7   6        0.37       24.85     31.15 o 
  -7   8   6        0.60       38.67     50.84 o 
  -6   8   6      371.10      339.05    157.21 o 
  -5   8   6       85.64       91.32     40.97 o 
  -4   8   6       10.72       31.97     36.77 o 
  -3   8   6      501.08      595.08     75.11 o 
  -2   8   6       32.21       29.63     34.19 o 
  -1   8   6     1001.39     1085.30     78.11 o 
   0   8   6      131.96       49.97     58.24 o 
   1   8   6      145.56      179.95     82.38 o 
   2   8   6      232.34      240.68    124.84 o 
   3   8   6       14.30       17.35     31.74 o 
   4   8   6      644.76      791.57    108.51 o 
   5   8   6       21.27       19.01     22.30 o 
   6   8   6        6.34       19.50     26.92 o 
 -14   1   7     1626.45     1449.17     91.46 o 
 -13   1   7      156.66      129.55     62.01 o 
 -12   1   7      367.02      326.39    136.12 o 
 -11   1   7      504.34      511.22    150.19 o 
 -10   1   7     2186.06     2154.22    111.79 o 
  -9   1   7       81.94       73.84     28.06 o 
  -8   1   7      655.36      667.13     57.82 o 
  -7   1   7     3002.10     3141.01     58.01 o 
  -6   1   7       10.36       31.46     15.07 o 
  -5   1   7     3085.93     3165.16     66.94 o 
  -4   1   7      914.41      950.31     31.39 o 
  -3   1   7     6409.35     6679.66     88.53 o 
  -2   1   7       25.28       21.56     15.31 o 
  -1   1   7     2143.76     2198.83     41.61 o 
   0   1   7     4328.31     4525.52     88.52 o 
   1   1   7      108.15      115.57     25.46 o 
   2   1   7       34.96       30.31     26.24 o 
   3   1   7     1359.03     1361.74     73.54 o 
   4   1   7     2944.30     3152.52    107.77 o 
   5   1   7     2564.14     2706.20    107.97 o 
   6   1   7      448.29      521.02    159.66 o 
   7   1   7     1720.43     1623.04    101.07 o 
   8   1   7      149.78      139.05     64.28 o 
   9   1   7     1291.94     1139.25    142.03 o 
  10   1   7      270.27      302.13     91.61 o 
  11   1   7       10.28       33.12     45.93 o 
  12   1   7        1.96       50.75     31.61 o 
  13   1   7       48.74       51.77     78.01 o 
 -14   2   7        4.66       57.90     51.68 o 
 -13   2   7      948.04     1231.47    239.42 o 
 -12   2   7      292.35      236.03     92.31 o 
 -11   2   7      401.71      417.32    148.72 o 
 -10   2   7      677.03      590.21     74.05 o 
  -9   2   7     2073.61     2078.11    113.33 o 
  -8   2   7     1895.51     2029.88    122.04 o 
  -7   2   7      270.98      291.87     75.14 o 
  -6   2   7     4214.52     4277.65    119.44 o 
  -5   2   7      719.74      757.72     26.69 o 
  -4   2   7     1074.06     1078.82     33.86 o 
  -3   2   7      525.53      538.06     35.35 o 
  -2   2   7     5060.11     4963.24     97.82 o 
  -1   2   7     4648.94     4644.60    108.20 o 
   0   2   7      155.72      133.37     27.77 o 
   1   2   7     5727.13     5618.51    116.40 o 
   2   2   7      255.04      267.24     48.02 o 
   3   2   7     9434.50     9289.73    230.16 o 
   4   2   7     1026.51      932.84     64.71 o 
   5   2   7     5709.15     5563.88    174.22 o 
   6   2   7     1475.46     1587.52     77.05 o 
   7   2   7      980.17     1075.04    104.20 o 
   8   2   7     3325.73     3494.82    129.41 o 
   9   2   7      147.24      129.12     52.16 o 
  10   2   7     1269.88     1242.19    139.29 o 
  11   2   7       34.50       51.85     41.69 o 
  12   2   7     1442.24     1211.47    131.19 o 
  13   2   7      104.84       60.09     53.57 o 
 -14   3   7     4527.95     4482.09    264.94 o 
 -13   3   7        9.89       47.93     53.67 o 
 -12   3   7     5255.11     5191.28    250.69 o 
 -11   3   7       86.29      106.80     52.25 o 
 -10   3   7     2219.69     2243.46    106.25 o 
  -9   3   7     2811.73     2951.67    112.77 o 
  -8   3   7     5656.35     5904.92    160.22 o 
  -7   3   7     5149.19     4970.56    140.95 o 
  -6   3   7      189.43      234.55     49.85 o 
  -5   3   7     5517.69     5534.83     89.08 o 
  -4   3   7     4199.26     4371.76     66.51 o 
  -3   3   7     5772.50     6068.65     93.20 o 
  -2   3   7     4451.21     4651.40     86.32 o 
  -1   3   7     4435.81     4480.04     96.84 o 
   0   3   7     1985.78     1884.23     37.72 o 
   1   3   7      729.02      773.73     32.25 o 
   2   3   7    12905.11    12914.53    182.25 o 
   3   3   7      889.22      870.27     43.04 o 
   4   3   7     4827.86     4983.73    136.30 o 
   5   3   7      356.97      401.74     89.27 o 
   6   3   7      774.85      767.79     80.27 o 
   7   3   7     4684.00     4662.55    227.66 o 
   8   3   7      321.13      332.01     91.70 o 
   9   3   7     5456.27     5568.39    285.83 o 
  10   3   7       43.49       45.10     43.06 o 
  11   3   7     4449.81     4399.67    200.46 o 
  12   3   7     1037.81      929.64    101.15 o 
 -13   4   7     6007.06     6214.95    276.05 o 
 -12   4   7        5.00       19.18     36.84 o 
 -11   4   7     8112.48     8207.87    256.55 o 
 -10   4   7     4557.49     4639.07    195.73 o 
  -9   4   7     3884.35     3964.26    144.97 o 
  -8   4   7    11266.75    11794.72    284.08 o 
  -7   4   7     3602.94     3654.42    105.52 o 
  -6   4   7     7959.58     8018.14    145.25 o 
  -5   4   7       75.23       66.66     28.16 o 
  -4   4   7    21708.84    22047.90    334.11 o 
  -3   4   7     6100.05     6296.71    156.73 o 
  -2   4   7     6064.31     5846.98    108.08 o 
  -1   4   7     3605.87     3717.57     71.11 o 
   0   4   7     1281.18     1255.88     20.87 o 
   1   4   7     8546.77     8711.20    170.88 o 
   2   4   7      969.20     1037.90     32.82 o 
   3   4   7    13115.04    13149.33    275.26 o 
   4   4   7       62.79       56.27     27.99 o 
   5   4   7     9230.37     9655.86    211.95 o 
   6   4   7     8122.83     8015.31    177.50 o 
   7   4   7     3206.71     3469.49    109.61 o 
   8   4   7     8493.67     8510.13    209.64 o 
   9   4   7      409.39      386.49     90.75 o 
  10   4   7     5763.07     5343.80    208.06 o 
  11   4   7      264.73      143.08     65.85 o 
  12   4   7     2311.84     2438.65    128.30 o 
 -12   5   7     5318.86     5156.24    294.45 o 
 -11   5   7     1012.64      891.34    100.23 o 
 -10   5   7     6592.72     6774.79    220.73 o 
  -9   5   7     5111.03     5089.52    167.12 o 
  -8   5   7     2127.39     2064.21    123.45 o 
  -7   5   7    10451.80    10351.76    223.82 o 
  -6   5   7      378.23      378.23     91.53 o 
  -5   5   7    18112.93    18724.14    504.68 o 
  -4   5   7     2809.28     2677.30     97.80 o 
  -3   5   7    10472.84    10376.18    293.68 o 
  -2   5   7     5050.08     5003.15    207.43 o 
  -1   5   7     6057.63     6313.31    182.72 o 
   0   5   7    12035.24    12447.74    292.49 o 
   1   5   7     2188.44     2205.20     86.55 o 
   2   5   7    19000.45    19832.48    558.08 o 
   3   5   7     2002.96     1909.19     79.05 o 
   4   5   7    13758.58    13964.45    288.00 o 
   5   5   7     4130.69     3876.97    140.67 o 
   6   5   7     6000.17     6132.07    179.33 o 
   7   5   7     6327.23     6348.23    190.29 o 
   8   5   7     2884.51     2754.80    118.87 o 
   9   5   7    10094.87    10365.14    340.38 o 
  10   5   7      562.61      367.88    108.98 o 
  11   5   7     9759.89    10026.67    349.73 o 
 -11   6   7    12196.83    12231.12    464.02 o 
 -10   6   7     4348.39     4214.35    187.18 o 
  -9   6   7     6148.05     5926.12    272.06 o 
  -8   6   7     5846.29     5820.67    351.36 o 
  -7   6   7      904.34      968.52     80.10 o 
  -6   6   7    13492.34    13584.83    376.23 o 
  -5   6   7      116.73      131.10     41.93 o 
  -4   6   7    12022.14    11700.24    242.36 o 
  -3   6   7     1495.13     1455.39     95.64 o 
  -2   6   7    15350.77    14685.60    365.66 o 
  -1   6   7    15082.92    14706.75    401.05 o 
   0   6   7     3577.77     3578.48    115.07 o 
   1   6   7    16585.08    17348.03    358.94 o 
   2   6   7      603.09      658.54    104.78 o 
   3   6   7    10880.04    11039.19    296.90 o 
   4   6   7     3282.92     3211.50    142.38 o 
   5   6   7     7139.55     7449.00    208.28 o 
   6   6   7     4033.59     3998.05    136.30 o 
   7   6   7     1736.83     1753.43     96.07 o 
   8   6   7    10228.61    10187.88    285.16 o 
   9   6   7        3.91       44.99     39.08 o 
  -9   7   7     4453.58     4548.54    215.34 o 
  -8   7   7     2908.72     2925.50    126.32 o 
  -7   7   7    11382.45    11602.99    406.17 o 
  -6   7   7       69.99       31.75     35.50 o 
  -5   7   7     8955.02     8763.11    338.68 o 
  -4   7   7       12.45       26.02     35.13 o 
  -3   7   7     9994.66     9748.79    237.02 o 
  -2   7   7     5239.81     5008.42    160.12 o 
  -1   7   7     6198.65     6599.26    198.21 o 
   0   7   7    15835.08    15865.06    401.27 o 
   1   7   7      521.71      527.21    175.81 o 
   2   7   7    13663.61    13760.64    302.94 o 
   3   7   7      330.04      302.57     85.62 o 
   4   7   7     9316.27     9039.05    297.52 o 
   5   7   7     4239.86     4255.39    148.10 o 
   6   7   7     5949.82     5946.10    215.91 o 
   7   7   7     5434.49     5609.86    200.11 o 
  -6   8   7     8542.41     8439.86    358.21 o 
  -5   8   7       85.64       51.36     61.27 o 
  -4   8   7     9789.61     9656.70    335.73 o 
  -3   8   7     1603.85     1576.06     91.04 o 
  -2   8   7     5625.85     5727.45    270.73 o 
  -1   8   7     7369.91     7567.83    362.78 o 
   0   8   7     2838.71     2987.38    139.61 o 
   1   8   7     9431.25     9757.83    465.19 o 
   2   8   7        0.66       46.32     42.49 o 
   3   8   7     8156.90     7960.10    300.28 o 
   4   8   7      453.29      393.53    144.59 o 
   5   8   7     7471.36     7359.47    420.01 o 
 -14   0   8     6219.37     5776.40    289.30 o 
 -13   0   8    19501.41    19419.63    630.14 o 
 -12   0   8      249.01      265.99     91.69 o 
 -11   0   8    20375.26    20668.89    814.47 o 
 -10   0   8     5866.65     5927.44    227.04 o 
  -9   0   8    20457.26    20507.64   1059.07 o 
  -8   0   8     9754.55    10219.76    330.28 o 
  -7   0   8    10861.16    10632.25    295.56 o 
  -6   0   8    16244.76    16138.22    294.02 o 
  -5   0   8     7625.27     7522.81    172.84 o 
  -4   0   8    16277.84    16149.61    265.86 o 
  -3   0   8     3330.83     3210.24     95.63 o 
  -2   0   8    38208.43    37916.69    987.23 o 
  -1   0   8    13138.21    13337.61    320.04 o 
   0   0   8     7608.44     7369.31    198.34 o 
   1   0   8    23031.80    23828.09    863.62 o 
   2   0   8     3922.22     4046.40    243.01 o 
   3   0   8    29108.41    31144.16    969.22 o 
   4   0   8      425.14      461.45     75.05 o 
   5   0   8    24748.02    25242.90    925.64 o 
   6   0   8     6451.15     6150.18    344.48 o 
   7   0   8     5768.27     6350.25    321.42 o 
   8   0   8    11733.44    11533.28    510.41 o 
   9   0   8     2364.78     2489.60    213.12 o 
  10   0   8    12362.86    13704.10    643.39 o 
  11   0   8     1613.03     1296.16    174.30 o 
  12   0   8     9110.83     9051.91    590.45 o 
  13   0   8     1229.76      930.90    258.89 o 
 -14   1   8     7524.92     7242.07    240.76 o 
 -13   1   8     3351.69     3280.10    124.25 o 
 -12   1   8    12473.20    12527.39    284.28 o 
 -11   1   8      488.33      414.10    106.74 o 
 -10   1   8     9317.37     9981.82    231.28 o 
  -9   1   8     6159.59     6340.34    137.64 o 
  -8   1   8     9718.19    10066.08    207.75 o 
  -7   1   8    12749.05    12690.44    259.22 o 
  -6   1   8     5315.69     5362.69     86.37 o 
  -5   1   8    20532.92    20261.88    234.78 o 
  -4   1   8       42.46       64.07     14.78 o 
  -3   1   8    35947.38    33799.53    645.61 o 
  -2   1   8     7775.64     7784.17    136.07 o 
  -1   1   8    25450.28    25511.54    357.84 o 
   0   1   8    11976.83    12336.65    193.10 o 
   1   1   8    10198.47    10297.60    230.31 o 
   2   1   8    22040.42    22494.28    442.79 o 
   3   1   8      710.05      723.33     81.46 o 
   4   1   8    29475.08    30197.17    627.49 o 
   5   1   8     3467.52     3547.79    112.56 o 
   6   1   8    17543.38    17464.02    461.13 o 
   7   1   8     7691.86     7746.66    321.52 o 
   8   1   8     8460.36     8760.32    251.00 o 
   9   1   8    12448.02    12214.63    363.69 o 
  10   1   8     1260.66     1195.08    148.61 o 
  11   1   8    12317.78    12142.53    819.53 o 
  12   1   8      448.07      237.89    105.01 o 
  13   1   8     8125.32     8546.19    447.73 o 
 -14   2   8     1495.46     1293.40    227.12 o 
 -13   2   8     6954.25     6924.08    269.82 o 
 -12   2   8      780.28      701.47     85.91 o 
 -11   2   8     9783.72    10077.31    352.43 o 
 -10   2   8      415.06      357.91     46.62 o 
  -9   2   8    10267.92    10053.56    221.32 o 
  -8   2   8    10262.37    10453.25    200.66 o 
  -7   2   8     8986.87     9318.72    270.12 o 
  -6   2   8    11868.69    11868.74    250.60 o 
  -5   2   8       24.71       25.85     11.37 o 
  -4   2   8    20436.36    20562.02    346.47 o 
  -3   2   8      330.60      363.86     29.23 o 
  -2   2   8    17714.04    17475.42    240.37 o 
  -1   2   8    10270.44    10523.84    175.25 o 
   0   2   8    17572.21    17894.76    371.11 o 
   1   2   8    13040.59    13310.90    229.99 o 
   2   2   8      456.91      439.76     86.93 o 
   3   2   8    13243.98    13186.00    508.65 o 
   4   2   8       61.35       77.39     48.05 o 
   5   2   8    11536.31    11934.83    338.88 o 
   6   2   8      936.48      734.13     68.29 o 
   7   2   8    15317.12    15653.86    367.66 o 
   8   2   8     6487.69     6470.40    249.08 o 
   9   2   8     2117.97     2160.75    131.56 o 
  10   2   8    10187.81    10422.46    333.90 o 
  11   2   8      336.70      174.35     87.82 o 
  12   2   8     7611.45     7603.60    301.03 o 
 -13   3   8      685.52      543.92    255.90 o 
 -12   3   8     5579.07     5966.88    214.93 o 
 -11   3   8      353.18      309.90     90.03 o 
 -10   3   8     9124.97     8947.07    229.68 o 
  -9   3   8     2082.61     1978.30     97.18 o 
  -8   3   8    11212.07    11259.02    235.25 o 
  -7   3   8     6509.34     6665.73    158.81 o 
  -6   3   8    11910.61    12032.86    274.00 o 
  -5   3   8    15881.97    15867.38    283.46 o 
  -4   3   8       17.93       22.97     14.75 o 
  -3   3   8    13301.31    13418.13    198.20 o 
  -2   3   8     2454.76     2426.02     52.99 o 
  -1   3   8    14142.61    14868.00    230.07 o 
   0   3   8     8018.14     8279.64    139.40 o 
   1   3   8     6598.87     6454.41    117.62 o 
   2   3   8    10753.39    10862.90    212.53 o 
   3   3   8       42.00       39.77     20.11 o 
   4   3   8    14486.96    15593.57    367.48 o 
   5   3   8      667.13      663.04     57.59 o 
   6   3   8    13560.82    13402.02    283.93 o 
   7   3   8     7812.29     8121.06    237.30 o 
   8   3   8     2590.43     2654.25    119.60 o 
   9   3   8     6759.90     6741.51    315.40 o 
  10   3   8      319.79      291.42    113.67 o 
  11   3   8     8728.99     8353.78    335.48 o 
  12   3   8      364.46      272.99    116.60 o 
 -13   4   8     3688.12     3645.71    170.37 o 
 -12   4   8       31.65       -1.67     42.31 o 
 -11   4   8     4292.15     4317.97    139.33 o 
 -10   4   8      823.14      620.43    139.45 o 
  -9   4   8     6238.04     6435.64    183.24 o 
  -8   4   8     8138.38     8093.96    200.03 o 
  -7   4   8     1403.47     1312.46     83.95 o 
  -6   4   8    13604.20    13416.30    265.56 o 
  -5   4   8      200.49      170.96     33.27 o 
  -4   4   8     4363.73     4457.52    106.45 o 
  -3   4   8     3112.49     3039.43     88.92 o 
  -2   4   8     6773.43     6772.86    139.48 o 
  -1   4   8     3374.69     3241.55     48.99 o 
   0   4   8     6618.00     6478.26    146.77 o 
   1   4   8    11260.67    11657.98    243.51 o 
   2   4   8      353.13      344.48     40.08 o 
   3   4   8     6258.11     6312.30    204.05 o 
   4   4   8      501.37      510.45     67.13 o 
   5   4   8     7883.65     7859.39    247.69 o 
   6   4   8     2140.69     2156.75     79.89 o 
   7   4   8     3233.76     3282.91    132.15 o 
   8   4   8     2673.80     2845.48    159.52 o 
   9   4   8     1554.41     1436.36    111.07 o 
  10   4   8     2620.88     2566.39    116.25 o 
  11   4   8       43.46       38.87     51.59 o 
 -12   5   8     4290.02     4201.49    230.08 o 
 -11   5   8       48.47       43.94     47.50 o 
 -10   5   8     3288.85     3290.39    129.77 o 
  -9   5   8       77.07       80.18     59.37 o 
  -8   5   8     2659.05     2629.42    179.37 o 
  -7   5   8     3231.00     3733.62    390.19 o 
  -6   5   8      264.85      285.62    100.77 o 
  -5   5   8     2522.98     2398.61     92.71 o 
  -4   5   8      252.50      281.03     79.12 o 
  -3   5   8     2245.60     2212.98     80.83 o 
  -2   5   8     1087.54     1010.19     65.71 o 
  -1   5   8     3246.47     3041.68    137.06 o 
   0   5   8     2082.76     1935.25     77.04 o 
   1   5   8     5078.70     5250.09    148.15 o 
   2   5   8     4651.85     4732.51    136.10 o 
   3   5   8      554.85      524.74     63.95 o 
   4   5   8     4832.12     4635.52    147.18 o 
   5   5   8     2604.82     2679.66    117.99 o 
   6   5   8     3180.47     3142.41    153.70 o 
   7   5   8      902.44      685.73     90.83 o 
   8   5   8      908.67      837.14     92.13 o 
   9   5   8     1194.18     1001.36    116.25 o 
  10   5   8       46.66       51.20     50.55 o 
 -10   6   8      218.31      177.53     64.12 o 
  -9   6   8      102.75       74.30     89.53 o 
  -8   6   8      181.34      124.83     63.12 o 
  -7   6   8      300.94      255.67    100.14 o 
  -6   6   8     1184.36     1334.39    105.22 o 
  -5   6   8      205.51      108.30     63.29 o 
  -4   6   8     2179.26     2186.17    154.83 o 
  -3   6   8      285.82      326.89     80.67 o 
  -2   6   8      702.56      709.54     93.89 o 
  -1   6   8     1212.91     1250.68     87.21 o 
   0   6   8      540.58      624.49    171.34 o 
   1   6   8       20.29       45.98     45.38 o 
   2   6   8     2074.85     1928.27    103.14 o 
   3   6   8      608.18      582.64     68.49 o 
   4   6   8      756.75      625.98    117.90 o 
   5   6   8     1193.03     1149.91     77.97 o 
   6   6   8     1513.28     1400.05     83.55 o 
   7   6   8     1562.81     1498.82    126.76 o 
   8   6   8      120.48       55.47     44.39 o 
   9   6   8       44.51       35.60     59.34 o 
  -8   7   8       10.38       32.11     30.42 o 
  -7   7   8        2.07       13.20     41.67 o 
  -6   7   8      282.47      198.80     89.74 o 
  -5   7   8       69.23       84.06     39.96 o 
  -4   7   8       15.61       29.52     31.56 o 
  -3   7   8       14.69       29.29     29.29 o 
  -2   7   8      163.91      150.65     60.28 o 
  -1   7   8       55.68       36.76     36.68 o 
   0   7   8      830.36      795.53    146.45 o 
   1   7   8      149.69      130.24     72.31 o 
   2   7   8        3.51       26.77     40.11 o 
   3   7   8        4.79       34.95     40.83 o 
   4   7   8      174.17      154.85     77.75 o 
   5   7   8        3.42       36.11     40.83 o 
   6   7   8      381.84      344.23    165.52 o 
   7   7   8       54.86       31.42     60.62 o 
  -5   8   8       58.50       79.22     62.99 o 
  -4   8   8      299.08      199.41    148.42 o 
  -3   8   8      358.34      201.16    104.61 o 
  -2   8   8      155.41       92.85     46.11 o 
  -1   8   8        2.17       22.69     47.38 o 
   0   8   8       56.68       40.93     45.05 o 
   1   8   8        8.63       20.43     30.17 o 
   2   8   8     1098.75     1036.46     99.46 o 
   3   8   8     1036.30      888.38    124.39 o 
   4   8   8        3.64       36.94     28.53 o 
 -14   1   9      451.02      290.74    151.19 o 
 -13   1   9      659.85      462.41    193.79 o 
 -12   1   9      153.51      161.99     44.41 o 
 -11   1   9      224.28      242.15     75.19 o 
 -10   1   9      123.27      129.29     54.56 o 
  -9   1   9      358.18      330.08     99.58 o 
  -8   1   9     3138.22     3101.74    161.44 o 
  -7   1   9      680.64      660.87     21.67 o 
  -6   1   9       63.37       89.23     20.78 o 
  -5   1   9     2487.71     2477.36     40.24 o 
  -4   1   9       60.29       42.64     20.78 o 
  -3   1   9      244.97      214.87     49.83 o 
  -2   1   9     2114.18     2105.77     72.18 o 
  -1   1   9      459.13      432.63     45.81 o 
   0   1   9      582.28      598.20    102.68 o 
   1   1   9       34.02       48.34     33.53 o 
   2   1   9      716.63      611.31     57.76 o 
   3   1   9      709.51      693.82     71.74 o 
   4   1   9      493.36      561.84     91.45 o 
   5   1   9     3023.74     3090.03    110.65 o 
   6   1   9     1162.27     1167.63    138.86 o 
   7   1   9       78.68       83.92     63.40 o 
   8   1   9     1332.82     1140.59    124.34 o 
   9   1   9     1282.37     1081.22    109.59 o 
  10   1   9       56.47       69.27     56.97 o 
  11   1   9       68.99       66.81     79.40 o 
  12   1   9       41.70       31.11     57.73 o 
 -13   2   9     1658.57     1719.18    168.41 o 
 -12   2   9      535.99      341.11    156.91 o 
 -11   2   9     1430.00     1387.78    167.07 o 
 -10   2   9       17.64       30.51     26.48 o 
  -9   2   9     5792.47     5720.51    136.23 o 
  -8   2   9     1861.08     1869.94     60.39 o 
  -7   2   9     2055.32     2036.38     59.87 o 
  -6   2   9     4342.83     4359.20     88.18 o 
  -5   2   9      846.21      731.96     43.41 o 
  -4   2   9     1748.28     1823.49     55.34 o 
  -3   2   9       19.52        9.39     27.12 o 
  -2   2   9     6345.89     6697.05    137.23 o 
  -1   2   9      185.21      161.04     40.84 o 
   0   2   9     5080.44     5123.54     96.11 o 
   1   2   9     3574.31     3765.93    101.03 o 
   2   2   9     3371.07     3458.69    107.27 o 
   3   2   9     5809.20     6056.51    295.42 o 
   4   2   9      128.74      131.10     62.89 o 
   5   2   9     1283.40     1124.11     81.75 o 
   6   2   9       67.55       69.52     69.29 o 
   7   2   9     2132.10     2116.20    160.85 o 
   8   2   9      715.22      690.80     88.80 o 
   9   2   9      896.97      928.28     98.28 o 
  10   2   9     1940.69     1921.13    139.63 o 
  11   2   9       17.53       30.83     35.83 o 
  12   2   9      823.10      874.80    131.47 o 
 -13   3   9     1570.63     1579.18    113.50 o 
 -12   3   9     3048.48     2903.15    167.74 o 
 -11   3   9      151.72      129.51     86.81 o 
 -10   3   9     7419.55     7196.10    188.91 o 
  -9   3   9       26.89       25.85     20.23 o 
  -8   3   9     7975.01     7956.30    209.32 o 
  -7   3   9     1833.14     1852.65     75.73 o 
  -6   3   9     6885.73     6975.20    245.61 o 
  -5   3   9      635.94      671.72     46.42 o 
  -4   3   9     1652.72     1699.25     51.21 o 
  -3   3   9     6315.93     6445.91    156.12 o 
  -2   3   9       90.65       78.56     25.45 o 
  -1   3   9     7931.22     8148.22    181.27 o 
   0   3   9     1740.66     1693.98     34.26 o 
   1   3   9     5686.31     5618.72    122.51 o 
   2   3   9     6882.21     7021.46    164.76 o 
   3   3   9      207.12      190.59     58.53 o 
   4   3   9    11801.41    12246.11    370.55 o 
   5   3   9     1640.39     1576.22     77.52 o 
   6   3   9     4662.78     4662.99    144.09 o 
   7   3   9      982.27     1021.05     87.18 o 
   8   3   9     2361.03     2278.94    156.23 o 
   9   3   9     2068.97     1919.86    143.09 o 
  10   3   9     1536.07     1649.98    168.10 o 
  11   3   9     3957.53     3497.13    157.57 o 
 -12   4   9     1643.73     1655.02    177.54 o 
 -11   4   9     4628.74     4688.58    180.74 o 
 -10   4   9      113.30       84.76     51.01 o 
  -9   4   9     3362.14     3725.25    181.55 o 
  -8   4   9      725.35      684.78     69.63 o 
  -7   4   9     8021.66     7948.10    181.65 o 
  -6   4   9     3354.65     3456.19    115.63 o 
  -5   4   9     5633.31     5396.56    122.53 o 
  -4   4   9    14322.28    14481.46    226.69 o 
  -3   4   9       26.39       41.73     29.80 o 
  -2   4   9    13474.41    13618.24    272.06 o 
  -1   4   9      142.26      141.35     51.49 o 
   0   4   9    13068.03    12879.48    253.45 o 
   1   4   9     2261.58     2332.22     84.79 o 
   2   4   9     2142.01     2116.19     64.35 o 
   3   4   9     9719.50     9772.88    186.24 o 
   4   4   9      424.11      354.97     65.87 o 
   5   4   9    10828.62    10780.15    229.44 o 
   6   4   9      785.89      895.84     84.61 o 
   7   4   9     3083.35     3279.51    158.95 o 
   8   4   9     2505.99     2657.54    153.02 o 
   9   4   9     4959.61     4841.55    232.00 o 
  10   4   9     5239.74     5054.03    201.41 o 
 -11   5   9      549.92      483.00    193.65 o 
 -10   5   9     8800.65     8952.60    315.01 o 
  -9   5   9     4427.62     4552.60    195.16 o 
  -8   5   9     5104.89     5245.71    172.83 o 
  -7   5   9     3409.83     3113.40    184.00 o 
  -6   5   9     5055.33     4857.20    182.39 o 
  -5   5   9    12265.47    12239.74    304.51 o 
  -4   5   9      853.08      809.25    109.97 o 
  -3   5   9    20194.41    20703.42    418.74 o 
  -2   5   9      612.16      561.38    139.94 o 
  -1   5   9    15373.52    15054.48    492.89 o 
   0   5   9     4560.42     4439.76    152.51 o 
   1   5   9     2433.92     2385.40    128.57 o 
   2   5   9     6584.83     6955.98    192.92 o 
   3   5   9     1693.70     1696.99     80.89 o 
   4   5   9     8667.55     8815.18    234.35 o 
   5   5   9       21.98       49.41     31.07 o 
   6   5   9    12048.83    11830.65    361.66 o 
   7   5   9     1530.96     1417.87    131.42 o 
   8   5   9     4282.24     4523.33    177.04 o 
   9   5   9     3685.73     3610.62    145.35 o 
 -10   6   9       23.14       31.07     38.64 o 
  -9   6   9    13603.46    14272.19    352.66 o 
  -8   6   9      819.42      850.65    124.41 o 
  -7   6   9    10322.29    10929.01    377.88 o 
  -6   6   9     5314.14     5489.71    189.84 o 
  -5   6   9     3104.26     2789.74    159.37 o 
  -4   6   9     8387.43     8249.22    206.66 o 
  -3   6   9      143.18      122.70     61.39 o 
  -2   6   9    10342.92    10790.50    287.26 o 
  -1   6   9     1497.40     1497.27    121.47 o 
   0   6   9     6488.14     6651.02    246.14 o 
   1   6   9     6105.12     6392.71    225.87 o 
   2   6   9     6556.45     6483.34    291.25 o 
   3   6   9    10496.38    10385.08    413.72 o 
   4   6   9      553.05      425.64    167.32 o 
   5   6   9    10859.58    10946.81    413.06 o 
   6   6   9      170.60      178.95    102.45 o 
   7   6   9    10066.10    10120.33    479.86 o 
   8   6   9     2870.69     3073.91    147.19 o 
  -7   7   9     3550.11     3562.35    166.84 o 
  -6   7   9     4205.38     4363.81    329.11 o 
  -5   7   9     7575.34     7440.98    294.35 o 
  -4   7   9     1764.87     2004.09    127.85 o 
  -3   7   9    12495.31    12094.44    355.91 o 
  -2   7   9      283.20      238.78     78.51 o 
  -1   7   9    11114.49    10863.10    589.21 o 
   0   7   9     3077.68     3103.09    167.86 o 
   1   7   9    10157.41    10294.60    368.43 o 
   2   7   9     5653.11     5577.53    211.92 o 
   3   7   9     4121.40     4043.75    203.09 o 
   4   7   9    11469.76    11638.02    305.21 o 
   5   7   9      152.86      137.81     78.98 o 
   6   7   9    11741.82    11108.44    741.18 o 
  -4   8   9     9509.16     9452.92    374.31 o 
  -3   8   9      427.45      382.06    147.97 o 
  -2   8   9     9665.78     9316.97    446.34 o 
  -1   8   9      674.99      501.31    221.64 o 
   0   8   9     9871.94     9232.54    367.58 o 
   1   8   9     3981.88     3932.00    171.51 o 
   2   8   9     2190.49     1950.51    116.98 o 
 -13   0  10     2806.02     2741.12    222.10 o 
 -12   0  10     5972.45     5589.81    354.30 o 
 -11   0  10     6729.51     7047.89    245.42 o 
 -10   0  10     1033.90     1159.83    102.09 o 
  -9   0  10    17120.04    17316.68    438.09 o 
  -8   0  10      301.39      199.84     90.64 o 
  -7   0  10    20254.09    20308.46    359.42 o 
  -6   0  10     2463.53     2522.00     67.61 o 
  -5   0  10     7418.58     7346.61    205.33 o 
  -4   0  10    18999.40    19867.78    494.22 o 
  -3   0  10     2125.73     2142.06     74.94 o 
  -2   0  10    25363.87    27240.50    666.48 o 
  -1   0  10      730.83      620.78     59.07 o 
   0   0  10    10410.06    10365.47    290.65 o 
   1   0  10       40.28       43.66     22.05 o 
   2   0  10    13526.49    13577.77    639.41 o 
   3   0  10    12590.77    13955.10    663.99 o 
   4   0  10     9855.30     9824.79    485.80 o 
   5   0  10    19780.35    20860.44    717.82 o 
   6   0  10       39.05       24.44     35.45 o 
   7   0  10    11746.27    11110.20    519.25 o 
   8   0  10     2572.11     2702.60    314.73 o 
   9   0  10     8822.46     8855.03    437.32 o 
  10   0  10     9694.50     9800.33    545.86 o 
  11   0  10     6812.21     6223.11    560.16 o 
 -13   1  10     6708.46     6418.70    430.21 o 
 -12   1  10     7124.00     6761.81    298.94 o 
 -11   1  10     2238.37     2224.40    117.09 o 
 -10   1  10    15124.58    14969.16    399.46 o 
  -9   1  10        1.75       36.81     27.34 o 
  -8   1  10    23805.90    24317.21    245.18 o 
  -7   1  10     2060.56     1971.28     54.59 o 
  -6   1  10    11801.31    11849.01    209.60 o 
  -5   1  10     9285.27     9715.75    189.89 o 
  -4   1  10     4860.13     4796.53    133.74 o 
  -3   1  10    28433.71    29652.95    523.46 o 
  -2   1  10      223.90      245.88     74.30 o 
  -1   1  10    25137.17    25234.92    444.73 o 
   0   1  10      832.14      774.48     37.94 o 
   1   1  10    10100.73    10726.04    249.93 o 
   2   1  10     7452.90     7378.66    540.61 o 
   3   1  10    10152.23    10711.33    375.90 o 
   4   1  10    16714.91    17219.82    450.54 o 
   5   1  10     4829.44     5029.70    281.99 o 
   6   1  10    15176.97    15032.94    360.26 o 
   7   1  10        4.92       42.93     40.03 o 
   8   1  10     9904.75    10200.82    374.95 o 
   9   1  10     4231.17     3982.25    195.13 o 
  10   1  10     4918.43     4857.37    243.17 o 
  11   1  10     5069.41     4955.61    349.98 o 
 -13   2  10     2932.82     2780.22    205.24 o 
 -12   2  10     4773.39     4817.25    202.82 o 
 -11   2  10     8189.78     8213.75    300.93 o 
 -10   2  10      921.02      899.60    116.57 o 
  -9   2  10    11829.95    12193.47    360.26 o 
  -8   2  10      357.36      207.20     77.35 o 
  -7   2  10    17429.13    17490.34    321.73 o 
  -6   2  10     2749.23     2807.95     94.46 o 
  -5   2  10    16399.94    16453.88    355.52 o 
  -4   2  10    16377.95    16226.36    351.15 o 
  -3   2  10     3459.12     3509.35     83.40 o 
  -2   2  10    29157.35    30390.89    348.91 o 
  -1   2  10     2161.13     2204.49     70.90 o 
   0   2  10    20292.76    21311.90    376.16 o 
   1   2  10     4606.65     4860.89    146.59 o 
   2   2  10     8949.45     8950.10    259.13 o 
   3   2  10    16693.25    17337.45    449.02 o 
   4   2  10     3020.93     3076.88    171.18 o 
   5   2  10    22280.96    22772.92    492.94 o 
   6   2  10      119.20      149.49     48.12 o 
   7   2  10    13883.75    14170.39    341.46 o 
   8   2  10     2744.66     2717.04    181.76 o 
   9   2  10     7612.94     7768.92    411.26 o 
  10   2  10     3725.67     3689.35    234.34 o 
  11   2  10     3201.87     3107.34    242.03 o 
 -12   3  10     3384.36     3181.50    156.94 o 
 -11   3  10     2065.53     2000.96    105.84 o 
 -10   3  10     8841.30     8897.67    244.42 o 
  -9   3  10      320.05      266.59     86.47 o 
  -8   3  10     7371.45     7353.86    209.52 o 
  -7   3  10      720.07      629.69     65.83 o 
  -6   3  10     7908.56     8173.22    245.19 o 
  -5   3  10     4076.43     4134.86    122.20 o 
  -4   3  10      781.26      738.32     58.69 o 
  -3   3  10     4808.40     4917.01    126.05 o 
  -2   3  10     3271.07     3239.49     79.54 o 
  -1   3  10    15804.93    16806.43    366.77 o 
   0   3  10       83.26       90.27     27.37 o 
   1   3  10    14646.59    14967.61    294.22 o 
   2   3  10     7617.93     7312.05    139.20 o 
   3   3  10     1452.80     1511.26     65.43 o 
   4   3  10     8636.25     9106.05    346.36 o 
   5   3  10     1009.11     1102.43     79.55 o 
   6   3  10     5829.02     5754.19    229.34 o 
   7   3  10       23.46       33.89     28.94 o 
   8   3  10     6362.33     6147.94    219.03 o 
   9   3  10     2141.33     2155.91    131.23 o 
  10   3  10     5239.25     5297.58    362.09 o 
 -12   4  10     1560.69     1505.75    150.17 o 
 -11   4  10     6758.93     6843.12    258.95 o 
 -10   4  10      163.22      138.27     62.68 o 
  -9   4  10     8014.18     7933.21    191.61 o 
  -8   4  10        2.38       11.17     30.64 o 
  -7   4  10     4788.15     4801.45    145.33 o 
  -6   4  10     2149.54     2112.01     87.84 o 
  -5   4  10     2462.08     2397.94     72.16 o 
  -4   4  10     6580.89     6476.84    153.84 o 
  -3   4  10     1172.23     1266.36     48.92 o 
  -2   4  10     8290.67     8526.06    166.77 o 
  -1   4  10      158.59      139.72     52.53 o 
   0   4  10    13954.29    14014.75    336.99 o 
   1   4  10     2181.57     2027.36    104.19 o 
   2   4  10     5954.77     5755.17    152.36 o 
   3   4  10     5115.29     5088.38    131.17 o 
   4   4  10     2239.31     2072.56     84.97 o 
   5   4  10     5214.07     5026.84    230.45 o 
   6   4  10      349.37      299.30     89.59 o 
   7   4  10     3253.67     3070.77    155.44 o 
   8   4  10      194.68      159.13     77.22 o 
   9   4  10     1810.32     2038.46    213.98 o 
  10   4  10     3611.25     3753.52    160.62 o 
 -10   5  10     3103.00     2996.32    130.30 o 
  -9   5  10       26.57       24.25     38.70 o 
  -8   5  10     4722.64     4932.21    205.71 o 
  -7   5  10      932.42      819.29    192.46 o 
  -6   5  10      345.23      261.02    125.14 o 
  -5   5  10     2386.00     2579.45    176.54 o 
  -4   5  10     2810.67     2757.77    192.59 o 
  -3   5  10     4012.52     4049.43    161.37 o 
  -2   5  10      143.39      160.91     53.16 o 
  -1   5  10     1947.22     1800.74    103.89 o 
   0   5  10       81.86       66.16     46.62 o 
   1   5  10      515.02      463.17    162.86 o 
   2   5  10     1003.75     1051.79    111.13 o 
   3   5  10      732.11      695.00    108.04 o 
   4   5  10     1441.91     1514.68    175.68 o 
   5   5  10       95.84      109.08     67.21 o 
   6   5  10     3855.70     3734.50    194.63 o 
   7   5  10        1.31       68.09     55.12 o 
   8   5  10     3087.88     3040.67    142.96 o 
  -9   6  10     1748.79     1667.30    105.94 o 
  -8   6  10      136.49       53.72     38.77 o 
  -7   6  10     1383.02     1264.04    125.96 o 
  -6   6  10       67.71       72.43     45.08 o 
  -5   6  10      620.56      655.48    202.24 o 
  -4   6  10     1008.57      818.41     97.94 o 
  -3   6  10      669.53      588.97    175.42 o 
  -2   6  10     1822.01     1794.61    122.12 o 
  -1   6  10       13.26       33.09     33.92 o 
   0   6  10      178.22      137.60     58.84 o 
   1   6  10      154.35      115.22     60.92 o 
   2   6  10     2004.33     1592.88     98.62 o 
   3   6  10     1486.97     1245.51    113.74 o 
   4   6  10      628.12      565.36    225.38 o 
   5   6  10     1688.39     1554.15    102.71 o 
   6   6  10        0.15       43.58     50.43 o 
   7   6  10     1865.58     1788.88    112.66 o 
  -6   7  10      161.16      118.87     89.33 o 
  -5   7  10      276.34      191.17    104.92 o 
  -4   7  10       18.34       18.33     46.11 o 
  -3   7  10      920.78      805.99    209.80 o 
  -2   7  10        5.47       37.81     39.33 o 
  -1   7  10      315.55      256.94     95.16 o 
   0   7  10      243.82      173.89     71.10 o 
   1   7  10      104.93       58.20     44.16 o 
   2   7  10       69.64       41.93     35.23 o 
   3   7  10      278.92      225.17     94.67 o 
   4   7  10      129.41       68.69     48.92 o 
   5   7  10       11.08       40.92     45.33 o 
 -13   1  11      421.31      261.60    198.40 o 
 -12   1  11      148.61      135.46     81.78 o 
 -11   1  11      524.66      408.38    143.00 o 
 -10   1  11      278.05      129.76     56.65 o 
  -9   1  11      223.13      179.22     84.84 o 
  -8   1  11      431.28      316.93     88.27 o 
  -7   1  11        7.52       16.54     18.65 o 
  -6   1  11      197.97      162.15     35.68 o 
  -5   1  11       29.83       15.47     17.15 o 
  -4   1  11       35.45       30.45     23.94 o 
  -3   1  11      146.03       92.62     43.58 o 
  -2   1  11      194.02      242.93     48.94 o 
  -1   1  11     1587.89     1679.04     89.79 o 
   0   1  11      385.76      381.49    162.04 o 
   1   1  11       21.36       11.69     41.99 o 
   2   1  11      361.70      266.20    153.97 o 
   3   1  11      170.49      161.45     61.52 o 
   4   1  11      197.56      247.45     92.15 o 
   5   1  11       21.58       26.03     35.57 o 
   6   1  11      765.09      494.44    285.84 o 
   7   1  11     1001.78     1020.17    213.83 o 
   8   1  11     2951.30     3148.07    162.34 o 
   9   1  11       49.78       78.34     96.90 o 
  10   1  11     1100.29      988.11    104.53 o 
  11   1  11      118.83       54.88     62.38 o 
 -12   2  11     1041.98      926.96    113.73 o 
 -11   2  11     1073.10      911.18    157.95 o 
 -10   2  11      154.23      104.17     55.35 o 
  -9   2  11     2631.71     2527.63    178.37 o 
  -8   2  11        1.35        8.82     21.16 o 
  -7   2  11     6720.07     6580.23    163.19 o 
  -6   2  11        4.37       21.53     21.47 o 
  -5   2  11     4251.70     4132.71    139.42 o 
  -4   2  11     1726.09     1692.12     87.03 o 
  -3   2  11     2778.89     2767.32     91.46 o 
  -2   2  11     6538.78     6751.75    263.89 o 
  -1   2  11      331.07      340.82     92.37 o 
   0   2  11     3675.69     3778.82    124.22 o 
   1   2  11       53.68       76.87     40.21 o 
   2   2  11     1825.85     1917.69    103.86 o 
   3   2  11     2567.58     2413.06    105.22 o 
   4   2  11     1993.89     2227.86    110.04 o 
   5   2  11      784.83      887.43    154.11 o 
   6   2  11     1215.60     1451.83    197.93 o 
   7   2  11     2234.77     2223.03    142.22 o 
   8   2  11       35.84       33.57     36.24 o 
   9   2  11     2773.58     2742.52    144.22 o 
  10   2  11      545.60      307.45    141.41 o 
 -12   3  11      953.12      946.20     76.27 o 
 -11   3  11     1981.94     1699.17    113.10 o 
 -10   3  11     3659.37     3312.00    172.73 o 
  -9   3  11      687.28      691.16     92.44 o 
  -8   3  11     5419.86     5294.62    152.78 o 
  -7   3  11        0.82       15.24     28.72 o 
  -6   3  11     4817.87     4700.38    151.13 o 
  -5   3  11      555.43      534.14    128.59 o 
  -4   3  11     3331.06     3222.91    101.17 o 
  -3   3  11     5114.90     5018.25    148.50 o 
  -2   3  11     1323.85     1239.52     55.59 o 
  -1   3  11     6338.56     6471.81    154.32 o 
   0   3  11       17.06       14.03     33.47 o 
   1   3  11    10052.43    10639.12    231.32 o 
   2   3  11     1390.49     1344.18     84.42 o 
   3   3  11     2661.98     2605.80     85.67 o 
   4   3  11     3124.43     3160.59    128.28 o 
   5   3  11     1616.82     1570.67    117.38 o 
   6   3  11     4932.33     4902.69    198.28 o 
   7   3  11       24.55       36.81     38.35 o 
   8   3  11     2396.49     2319.96    116.06 o 
   9   3  11      848.65      835.32    134.50 o 
  10   3  11     4093.93     4095.55    171.37 o 
 -11   4  11     3925.01     3714.66    184.58 o 
 -10   4  11     1714.52     1705.86    122.82 o 
  -9   4  11     8164.39     7851.17    244.36 o 
  -8   4  11       10.76       25.26     27.64 o 
  -7   4  11     4957.70     4997.05    143.22 o 
  -6   4  11      531.21      472.18     67.12 o 
  -5   4  11     6192.07     6316.17    187.43 o 
  -4   4  11     1292.49     1324.52     65.02 o 
  -3   4  11     3627.29     3743.45    130.15 o 
  -2   4  11     6889.35     6671.46    215.91 o 
  -1   4  11     1303.97     1375.14     86.18 o 
   0   4  11    10187.05     9826.89    355.97 o 
   1   4  11      454.10      392.49    116.01 o 
   2   4  11     6059.12     6471.55    221.14 o 
   3   4  11     1532.06     1464.38    132.38 o 
   4   4  11     4054.69     4080.97    241.85 o 
   5   4  11     9117.71     9130.79    280.10 o 
   6   4  11     1977.71     2212.48    171.04 o 
   7   4  11     6001.86     5854.51    237.56 o 
   8   4  11      170.04       73.59     70.99 o 
   9   4  11     3812.31     3913.35    334.58 o 
 -10   5  11     4861.75     5121.53    524.38 o 
  -9   5  11      839.49      654.26    109.40 o 
  -8   5  11     7171.72     6984.43    378.15 o 
  -7   5  11        0.24       19.63     28.81 o 
  -6   5  11    12512.40    12092.70    299.44 o 
  -5   5  11     3158.99     2989.11    203.38 o 
  -4   5  11     6639.85     6460.13    343.37 o 
  -3   5  11     6872.76     6574.65    245.02 o 
  -2   5  11     2514.60     2508.21    182.26 o 
  -1   5  11    12799.15    12560.87    375.55 o 
   0   5  11      773.05      895.78    117.31 o 
   1   5  11     9209.68     9391.31    314.64 o 
   2   5  11      284.57      407.03    130.94 o 
   3   5  11    10706.41    10324.27    288.38 o 
   4   5  11     5998.46     5984.70    212.62 o 
   5   5  11     4229.20     4181.64    198.84 o 
   6   5  11     7751.60     7447.65    308.87 o 
   7   5  11       39.00       99.76     71.47 o 
   8   5  11     5644.16     5782.83    270.00 o 
  -8   6  11      220.12      143.90     69.98 o 
  -7   6  11    10928.68    10800.21    384.86 o 
  -6   6  11      118.08      124.05     76.91 o 
  -5   6  11     7999.40     8030.40    257.43 o 
  -4   6  11     5046.57     5054.09    192.42 o 
  -3   6  11     4142.90     4025.27    206.79 o 
  -2   6  11     8558.84     8025.00    294.45 o 
  -1   6  11      337.10      268.89     84.56 o 
   0   6  11     8419.37     8427.34    314.01 o 
   1   6  11      106.16       72.45     59.86 o 
   2   6  11     6355.44     6649.65    240.03 o 
   3   6  11     3030.76     3131.78    172.07 o 
   4   6  11     7376.64     7338.77    305.96 o 
   5   6  11     5388.45     5661.81    317.38 o 
   6   6  11      727.35      756.89    130.66 o 
  -5   7  11     3115.18     3325.16    219.96 o 
  -4   7  11     5558.37     5429.70    227.98 o 
  -3   7  11     6910.31     6613.42    259.29 o 
  -2   7  11     2326.21     2377.81    145.78 o 
  -1   7  11     6755.51     6974.54    268.70 o 
   0   7  11       51.37       51.82     47.10 o 
   1   7  11    12755.37    13568.33    455.71 o 
   2   7  11     2572.58     2261.00    131.32 o 
   3   7  11     7615.51     7525.61    323.95 o 
 -12   0  12    10299.93    10148.08    614.99 o 
 -11   0  12     1846.00     1542.21    158.63 o 
 -10   0  12    11697.59    11485.81    669.95 o 
  -9   0  12     7881.97     8319.35    422.87 o 
  -8   0  12     2434.48     2485.03    229.83 o 
  -7   0  12    19400.39    19251.37    778.61 o 
  -6   0  12      707.03      722.87    169.86 o 
  -5   0  12     4350.78     4240.58    136.24 o 
  -4   0  12      123.49      101.48     49.05 o 
  -3   0  12    13799.06    14204.99    357.79 o 
  -2   0  12    10552.87    10928.60    433.81 o 
  -1   0  12     1857.71     1871.34    143.71 o 
   0   0  12    15986.36    16989.80    602.24 o 
   1   0  12        5.26      -15.30     59.91 o 
   2   0  12    20433.49    21056.92    786.04 o 
   3   0  12     3193.99     3230.62    197.37 o 
   4   0  12    16069.25    16525.78    697.86 o 
   5   0  12     1425.45     1717.61    186.58 o 
   6   0  12     7752.14     7650.51    432.46 o 
   7   0  12     8118.37     8040.64    404.86 o 
   8   0  12     1176.16      896.32    553.64 o 
   9   0  12     9090.53     9169.45    790.58 o 
  10   0  12      122.00      233.11    198.60 o 
 -12   1  12      545.67      435.91    175.95 o 
 -11   1  12    10308.77    10310.28    431.05 o 
 -10   1  12     3028.79     2963.23    175.33 o 
  -9   1  12     5537.69     5488.68    228.73 o 
  -8   1  12    13005.80    12899.19    346.24 o 
  -7   1  12      707.39      680.42     52.83 o 
  -6   1  12    22023.21    22296.41    341.37 o 
  -5   1  12      318.88      242.97     62.53 o 
  -4   1  12    22732.93    22304.06    394.08 o 
  -3   1  12     7808.98     7898.70    269.84 o 
  -2   1  12    12490.03    12673.39    339.94 o 
  -1   1  12    13399.63    13724.70    314.71 o 
   0   1  12     3868.48     3798.10    183.98 o 
   1   1  12    17521.92    17969.16    445.73 o 
   2   1  12        3.19       34.20     70.07 o 
   3   1  12    19551.60    19045.96    750.40 o 
   4   1  12     4842.77     5040.74    356.13 o 
   5   1  12     8519.89     8744.97    292.12 o 
   6   1  12     8984.75     9220.68    324.69 o 
   7   1  12      802.58      836.54     89.31 o 
   8   1  12    10605.44    10714.98    396.68 o 
   9   1  12        1.14       19.49     51.71 o 
  10   1  12    10344.08    10891.05    697.44 o 
 -12   2  12     8830.96     9287.57    486.16 o 
 -11   2  12     1789.41     1743.73    138.31 o 
 -10   2  12     6705.46     6821.43    221.82 o 
  -9   2  12     7659.74     7657.31    227.06 o 
  -8   2  12     1704.44     1526.19     99.28 o 
  -7   2  12     8983.63     9064.06    222.40 o 
  -6   2  12     1124.70     1132.56     60.06 o 
  -5   2  12    20727.01    21483.06    417.92 o 
  -4   2  12     3245.56     3212.22     95.43 o 
  -3   2  12     6641.56     6926.70    245.17 o 
  -2   2  12     4283.10     4228.95    124.89 o 
  -1   2  12     7441.79     7687.13    208.72 o 
   0   2  12    13269.10    13532.58    312.96 o 
   1   2  12      298.73      335.45    105.15 o 
   2   2  12    12552.18    12820.30    287.54 o 
   3   2  12      416.79      443.15    127.34 o 
   4   2  12     8423.21     8556.92    237.09 o 
   5   2  12     6300.36     6884.89    236.63 o 
   6   2  12     3785.69     3656.79    238.57 o 
   7   2  12     6930.05     6793.49    268.37 o 
   8   2  12      360.82      280.96    121.47 o 
   9   2  12    12055.44    12182.97    506.36 o 
 -11   3  12     7609.70     7458.24    438.80 o 
 -10   3  12     5774.96     5916.90    231.60 o 
  -9   3  12     3203.39     3086.50    145.36 o 
  -8   3  12     4326.30     4124.35    121.68 o 
  -7   3  12     1027.97      829.80     77.07 o 
  -6   3  12    10013.39     9623.88    241.42 o 
  -5   3  12     1010.88      958.04     82.19 o 
  -4   3  12     8994.28     8955.41    198.92 o 
  -3   3  12     1994.15     2083.15     92.01 o 
  -2   3  12     2704.34     2541.78    104.77 o 
  -1   3  12     7073.31     6912.36    244.40 o 
   0   3  12      182.19      188.69     59.95 o 
   1   3  12    12790.97    13341.17    327.78 o 
   2   3  12      462.10      414.44    108.99 o 
   3   3  12    10338.47    10259.58    231.56 o 
   4   3  12     1424.86     1261.74    112.77 o 
   5   3  12     5235.69     5158.64    159.55 o 
   6   3  12     6044.20     6036.09    173.33 o 
   7   3  12     1438.89     1178.55    158.24 o 
   8   3  12     6996.22     7090.28    239.66 o 
   9   3  12       23.38       54.60     47.30 o 
 -10   4  12     2252.16     2175.07    141.98 o 
  -9   4  12     1806.81     1738.19    213.78 o 
  -8   4  12     1605.26     1352.70     96.76 o 
  -7   4  12     6358.81     5815.20    224.00 o 
  -6   4  12      248.34      240.88     79.22 o 
  -5   4  12     5941.42     5937.07    211.34 o 
  -4   4  12      729.61      641.69    205.89 o 
  -3   4  12     8575.19     8813.74    263.41 o 
  -2   4  12     1710.47     1812.44    119.19 o 
  -1   4  12     1788.32     1666.09    106.20 o 
   0   4  12     5384.19     5701.60    204.43 o 
   1   4  12      190.04      181.95     54.35 o 
   2   4  12     9216.35     9402.96    583.83 o 
   3   4  12       26.05       65.31     53.75 o 
   4   4  12     5948.92     5739.99    203.23 o 
   5   4  12      226.10      234.10    133.12 o 
   6   4  12     2560.76     2297.80    156.58 o 
   7   4  12     4385.47     4362.55    338.56 o 
   8   4  12     1121.46      985.40    147.07 o 
  -9   5  12     1625.93     1634.38    116.75 o 
  -8   5  12     1060.22     1092.68    171.39 o 
  -7   5  12      357.02      227.38    107.02 o 
  -6   5  12     2686.70     2617.31    140.58 o 
  -5   5  12        1.46       35.16     29.11 o 
  -4   5  12     5947.24     6701.97    305.43 o 
  -3   5  12     2514.43     2373.57    155.23 o 
  -2   5  12     2629.65     2675.98    172.93 o 
  -1   5  12     2309.01     2149.52    104.20 o 
   0   5  12        8.96       44.07     44.70 o 
   1   5  12     3559.19     3870.92    160.37 o 
   2   5  12       66.26       16.55     51.50 o 
   3   5  12     3574.73     3583.30    215.41 o 
   4   5  12      519.14      475.80    137.06 o 
   5   5  12     1367.66     1342.09    147.28 o 
   6   5  12     1569.35     1493.51    144.58 o 
  -7   6  12      118.21       91.41     48.50 o 
  -6   6  12      721.54      707.42     87.99 o 
  -5   6  12      921.93      757.22    225.27 o 
  -4   6  12       76.30       33.72     41.82 o 
  -3   6  12     1593.00     1457.93    111.83 o 
  -2   6  12      904.43      854.99    225.17 o 
  -1   6  12       67.97       81.31     50.61 o 
   0   6  12      447.57      284.07    136.74 o 
   1   6  12      221.15      108.29     72.96 o 
   2   6  12      137.23       99.67     87.46 o 
   3   6  12       26.85       30.16     36.40 o 
   4   6  12       97.80       66.96     56.68 o 
  -2   7  12       19.98       24.91     63.88 o 
  -1   7  12      106.49      112.47     71.63 o 
   0   7  12       16.34       21.54     27.90 o 
 -11   1  13       20.81       40.31     43.08 o 
 -10   1  13       35.86       18.21     72.10 o 
  -9   1  13      149.51       43.73     54.33 o 
  -8   1  13       56.82       38.96     65.14 o 
  -7   1  13       22.15       43.26     27.85 o 
  -6   1  13     1061.40     1110.55    103.90 o 
  -5   1  13     1151.17     1068.51     63.38 o 
  -4   1  13     2335.15     2188.65     74.52 o 
  -3   1  13      218.55      197.25     56.03 o 
  -2   1  13      766.03      641.67    168.23 o 
  -1   1  13      350.13      354.66    109.64 o 
   0   1  13        9.40       25.33     51.53 o 
   1   1  13      509.18      352.03    149.33 o 
   2   1  13       88.08       77.78     82.24 o 
   3   1  13      316.52      311.98    125.84 o 
   4   1  13     2571.13     2629.77    196.95 o 
   5   1  13     1284.25     1344.64    202.04 o 
   6   1  13      256.30      143.68    110.83 o 
   7   1  13      725.00      768.98    146.08 o 
   8   1  13     1191.73     1330.63    259.74 o 
   9   1  13       10.07       21.06     49.43 o 
 -11   2  13       21.59       46.88     65.51 o 
 -10   2  13     1262.25     1126.51    163.41 o 
  -9   2  13       11.18       26.47     56.04 o 
  -8   2  13     1380.30     1233.34    141.21 o 
  -7   2  13     1912.35     1885.34    116.50 o 
  -6   2  13     1231.99     1232.15     76.39 o 
  -5   2  13     3810.82     3595.46    163.91 o 
  -4   2  13        1.75       -3.11     34.71 o 
  -3   2  13     2237.65     2128.71    118.89 o 
  -2   2  13     1225.53     1075.77     86.23 o 
  -1   2  13     2524.84     2591.06    110.52 o 
   0   2  13     1353.31     1267.99    122.57 o 
   1   2  13     3951.74     3730.62    142.56 o 
   2   2  13     3209.75     3111.77    138.46 o 
   3   2  13       19.16       25.35     37.48 o 
   4   2  13     2487.47     2331.38    193.83 o 
   5   2  13      176.28      166.54     78.21 o 
   6   2  13     1115.81     1014.35    193.52 o 
   7   2  13       76.47       61.16     64.78 o 
   8   2  13      335.28      216.78    157.88 o 
 -10   3  13      504.58      348.59    167.60 o 
  -9   3  13     1422.82     1399.39     93.04 o 
  -8   3  13     2948.97     2951.90    139.48 o 
  -7   3  13     1674.15     1565.14     87.48 o 
  -6   3  13     4338.83     4100.05    129.71 o 
  -5   3  13      100.28       97.12     43.62 o 
  -4   3  13     3550.36     3716.02    197.47 o 
  -3   3  13      890.53      820.81     75.74 o 
  -2   3  13     1622.04     1767.34    118.17 o 
  -1   3  13     3972.24     3998.40    234.18 o 
   0   3  13     1261.95     1236.85    108.53 o 
   1   3  13     2373.57     2401.64    115.43 o 
   2   3  13        4.68       37.85     31.64 o 
   3   3  13     4866.26     5052.64    169.80 o 
   4   3  13       27.72       19.70     42.42 o 
   5   3  13     4171.50     3716.12    156.73 o 
   6   3  13     1771.82     1752.00    175.91 o 
   7   3  13     1695.32     1572.26    230.82 o 
   8   3  13     1861.69     1704.41    142.09 o 
  -9   4  13     2256.34     2088.04    250.91 o 
  -8   4  13     2887.80     2517.16    119.80 o 
  -7   4  13     5931.95     5673.73    228.90 o 
  -6   4  13      280.39      225.43     85.60 o 
  -5   4  13     7856.97     7865.09    296.54 o 
  -4   4  13      240.96      183.87     93.13 o 
  -3   4  13     6419.44     5885.26    241.34 o 
  -2   4  13     2164.06     2353.15    141.43 o 
  -1   4  13     3742.68     3766.23    230.07 o 
   0   4  13     4826.54     4989.62    182.39 o 
   1   4  13      534.28      749.08    116.61 o 
   2   4  13     4885.91     5194.71    190.33 o 
   3   4  13       99.90       65.36     56.66 o 
   4   4  13     5910.62     5466.91    217.87 o 
   5   4  13      865.71      597.77    196.67 o 
   6   4  13     4823.69     4682.37    282.77 o 
   7   4  13     4890.03     4573.95    233.03 o 
  -8   5  13     4990.76     4580.27    209.03 o 
  -7   5  13     1775.23     1743.24    124.62 o 
  -6   5  13     9068.34     9282.32    371.22 o 
  -5   5  13      345.81      241.31    155.95 o 
  -4   5  13    10562.94    10452.60    309.95 o 
  -3   5  13       11.94       27.13     51.62 o 
  -2   5  13    11831.30    11535.34    406.47 o 
  -1   5  13     2938.04     3195.80    185.13 o 
   0   5  13     4365.82     4249.85    191.06 o 
   1   5  13     8582.16     8511.55    284.45 o 
   2   5  13     1255.24      933.54    126.15 o 
   3   5  13     6308.98     6169.92    268.72 o 
   4   5  13      233.28      261.29    109.09 o 
   5   5  13     8860.26     9346.88    386.02 o 
  -5   6  13     8142.11     8113.97    329.72 o 
  -4   6  13       58.66       32.31     24.40 o 
  -3   6  13     6578.46     6669.20    319.36 o 
  -2   6  13     1632.30     1657.82    282.13 o 
  -1   6  13     6119.27     6357.80    252.28 o 
   0   6  13     9141.29     8825.98    409.45 o 
   1   6  13     2345.82     2266.42    210.28 o 
   2   6  13    12033.56    11946.78    581.47 o 
 -10   0  14    11720.46    11631.26    669.60 o 
  -9   0  14     1031.79      686.48    414.48 o 
  -8   0  14     6111.46     7108.89    457.54 o 
  -7   0  14    10640.50    10435.04    494.52 o 
  -6   0  14     4095.65     4152.06    363.47 o 
  -5   0  14    14575.60    15474.95    463.68 o 
  -4   0  14     4519.83     4721.29    239.66 o 
  -3   0  14    16600.49    17482.82    550.27 o 
  -2   0  14     5045.01     4983.47    194.84 o 
  -1   0  14    15318.75    15216.42    596.65 o 
   0   0  14     8790.47     9640.36    495.21 o 
   1   0  14    10764.21    11276.54    561.34 o 
   2   0  14    14249.61    14153.89    721.97 o 
   3   0  14      114.66      137.01     76.60 o 
   4   0  14    12621.02    13461.17    565.21 o 
   5   0  14     1651.03     1504.12    310.16 o 
   6   0  14    15388.49    15751.51    747.78 o 
   7   0  14     5592.19     4904.06    549.84 o 
   8   0  14     2364.83     2106.59    199.38 o 
 -10   1  14       12.20       36.81     51.33 o 
  -9   1  14    11088.56    11590.71    339.20 o 
  -8   1  14     4764.45     5403.75    235.06 o 
  -7   1  14     4714.65     4783.14    199.98 o 
  -6   1  14     8250.85     8384.00    578.75 o 
  -5   1  14     4197.77     4225.95    216.06 o 
  -4   1  14     7163.08     7670.88    204.35 o 
  -3   1  14      776.53      765.12    110.32 o 
  -2   1  14    13017.48    13013.49    614.15 o 
  -1   1  14     2929.02     2980.68    173.07 o 
   0   1  14    13759.99    13577.10    427.90 o 
   1   1  14     9080.76     8892.97    332.44 o 
   2   1  14     4309.81     4249.24    268.26 o 
   3   1  14     8088.81     8258.69    301.64 o 
   4   1  14      126.21      116.66     62.01 o 
   5   1  14    10181.10    10491.08    449.02 o 
   6   1  14      158.60      196.43     76.93 o 
   7   1  14    11501.99    12191.49    503.18 o 
   8   1  14     3294.03     3754.16    191.22 o 
 -10   2  14     7129.44     7491.62    376.02 o 
  -9   2  14     1002.61      934.77    272.69 o 
  -8   2  14     6564.39     6743.56    275.93 o 
  -7   2  14     4429.87     4312.03    268.36 o 
  -6   2  14     6233.53     6302.73    181.83 o 
  -5   2  14    11841.95    12159.57    306.75 o 
  -4   2  14       16.80       22.23     42.51 o 
  -3   2  14    11869.74    12607.69    378.42 o 
  -2   2  14      248.65      210.66     96.33 o 
  -1   2  14     8743.94     9232.86    399.22 o 
   0   2  14     5698.63     5590.90    199.20 o 
   1   2  14     5032.92     5039.63    175.81 o 
   2   2  14     5418.56     5295.15    195.52 o 
   3   2  14     2106.21     1984.57    119.47 o 
   4   2  14     8699.47     9563.01    413.06 o 
   5   2  14      473.32      452.65    259.13 o 
   6   2  14     5788.55     5468.97    317.45 o 
   7   2  14     2055.02     1893.18    157.47 o 
  -9   3  14     3622.75     3736.36    251.37 o 
  -8   3  14     1361.33     1553.80    402.25 o 
  -7   3  14     7287.54     7860.04    457.14 o 
  -6   3  14     6622.35     6595.86    250.33 o 
  -5   3  14      905.51      781.10     93.98 o 
  -4   3  14    10706.74    10859.21    380.92 o 
  -3   3  14      307.05      196.76    108.83 o 
  -2   3  14     5560.78     5333.40    255.91 o 
  -1   3  14     1908.50     1872.76    190.92 o 
   0   3  14     4176.75     4079.05    210.75 o 
   1   3  14     4329.30     4091.73    386.63 o 
   2   3  14     2601.22     2569.53    185.17 o 
   3   3  14     6915.69     7054.07    282.67 o 
   4   3  14      331.01      248.95    100.41 o 
   5   3  14     7262.38     7437.07    307.35 o 
   6   3  14     1963.05     1675.69    174.43 o 
  -8   4  14     6040.06     5917.17    311.76 o 
  -7   4  14     3195.04     3034.64    118.92 o 
  -6   4  14     3606.58     3544.17    178.37 o 
  -5   4  14     6990.45     7074.82    240.15 o 
  -4   4  14      792.13      818.99    118.80 o 
  -3   4  14     5164.18     5230.14    264.74 o 
  -2   4  14      869.67      567.31    238.80 o 
  -1   4  14     3914.73     3962.86    206.38 o 
   0   4  14     1509.92     1527.78    155.53 o 
   1   4  14     3738.37     3662.51    174.76 o 
   2   4  14     5065.28     4977.60    200.46 o 
   3   4  14      803.55      638.46    226.77 o 
   4   4  14     5161.63     5388.14    238.48 o 
   5   4  14      165.51      124.16     97.42 o 
  -6   5  14     1942.92     1787.97    175.75 o 
  -5   5  14      351.15      176.07    124.99 o 
  -4   5  14     1113.34     1178.14    125.46 o 
  -3   5  14       68.24       46.35     72.88 o 
  -2   5  14     2730.47     2467.79    193.25 o 
  -1   5  14      277.85      217.26     81.41 o 
   0   5  14     2554.13     2589.19    265.20 o 
   1   5  14     1457.97     1296.07    152.43 o 
   2   5  14     1489.67     1322.03    118.43 o 
   3   5  14     1936.17     1730.16    169.31 o 
  -9   1  15      541.09      247.93    130.70 o 
  -8   1  15      137.96       95.39    102.87 o 
  -7   1  15       15.97       18.78     48.89 o 
  -6   1  15      875.95      733.02    165.86 o 
  -5   1  15      189.09      180.58     88.29 o 
  -4   1  15     2186.48     2216.78    111.34 o 
  -3   1  15      640.36      412.37    146.09 o 
  -2   1  15      379.44      273.82    106.05 o 
  -1   1  15       26.78       40.90     42.66 o 
   0   1  15     1210.49     1067.80    109.17 o 
   1   1  15       20.83       13.09     35.57 o 
   2   1  15     1871.95     1760.23    131.84 o 
   3   1  15     1166.90     1092.87    123.40 o 
   4   1  15       24.67       45.45     61.13 o 
   5   1  15      780.42      696.10    125.60 o 
   6   1  15      993.05      749.90    134.66 o 
  -9   2  15      184.35      109.62    100.75 o 
  -8   2  15     1903.32     1772.11    144.31 o 
  -7   2  15      849.05      813.33    150.81 o 
  -6   2  15     1426.12     1129.30    116.16 o 
  -5   2  15     1102.99     1154.91     92.03 o 
  -4   2  15     1683.48     1467.49    104.33 o 
  -3   2  15      757.83      826.00    161.93 o 
  -2   2  15        2.71       26.72     34.06 o 
  -1   2  15      663.71      492.36    190.48 o 
   0   2  15        4.36       -4.03     31.71 o 
   1   2  15     1890.26     1761.10    107.94 o 
   2   2  15      410.97      441.41    143.98 o 
   3   2  15      816.25      718.39     89.03 o 
   4   2  15     1423.25     1437.65    123.86 o 
   5   2  15        9.90       34.96     50.24 o 
   6   2  15     2392.26     1937.75    129.93 o 
  -8   3  15        4.97       30.33     99.91 o 
  -7   3  15     4462.95     4598.34    549.49 o 
  -6   3  15     1706.38     1432.77    102.72 o 
  -5   3  15     1513.59     1683.77    139.78 o 
  -4   3  15     1703.51     1899.68    156.93 o 
  -3   3  15      427.37      378.35    136.04 o 
  -2   3  15     2529.60     2339.53    133.90 o 
  -1   3  15      540.08      547.07    225.60 o 
   0   3  15     5134.29     5295.52    269.28 o 
   1   3  15     1144.20     1138.01    138.19 o 
   2   3  15     3930.27     3447.55    177.63 o 
   3   3  15     3180.55     3057.45    238.12 o 
   4   3  15      482.98      414.79    249.46 o 
   5   3  15     4156.03     4028.13    226.75 o 
  -6   4  15     5387.35     4847.27    281.66 o 
  -5   4  15     3890.78     3826.69    213.91 o 
  -4   4  15     1512.54     1677.67    135.35 o 
  -3   4  15     6860.85     7694.88    464.72 o 
  -2   4  15      187.23      106.05     96.28 o 
  -1   4  15     8847.18     9300.16    410.63 o 
   0   4  15     1413.83     1387.03    113.59 o 
   1   4  15     4427.93     3845.25    411.28 o 
   2   4  15     1834.41     1795.83    154.32 o 
   3   4  15      948.35      680.01    325.83 o 
  -3   5  15      697.57      421.96    257.47 o 
  -2   5  15     9895.81    10485.53    843.57 o 
  -1   5  15       18.85       59.84     53.87 o 
   0   5  15     7710.91     8139.11    359.89 o 
  -8   0  16    15773.36    15668.54    971.46 o 
  -7   0  16       63.11       73.96    127.28 o 
  -6   0  16     6200.62     6257.40    415.63 o 
  -5   0  16     3892.63     3987.50    391.00 o 
  -4   0  16     4784.48     4306.49    291.70 o 
  -3   0  16     6100.62     6393.25    258.04 o 
  -2   0  16      598.85      577.67    151.81 o 
  -1   0  16    11573.29    11570.88    682.66 o 
   0   0  16      164.13      118.53    120.11 o 
   1   0  16    17149.82    16962.46    777.29 o 
   2   0  16     3546.95     3494.25    296.27 o 
   3   0  16     7441.56     7723.74    500.25 o 
   4   0  16     3560.72     3670.76    300.82 o 
   5   0  16     4081.23     4599.33    374.27 o 
  -8   1  16       22.17       38.10     64.57 o 
  -7   1  16    10813.99    10717.39    662.91 o 
  -6   1  16     1567.15     1553.66    136.18 o 
  -5   1  16     9884.68    10514.41    467.26 o 
  -4   1  16     8142.41     8511.40    259.15 o 
  -3   1  16     3205.35     3367.06    142.45 o 
  -2   1  16    11273.39    12084.23    345.30 o 
  -1   1  16       35.28       25.76     60.28 o 
   0   1  16     9802.99     9515.90    309.97 o 
   1   1  16      212.44      111.70     69.49 o 
   2   1  16     6283.41     5998.22    289.24 o 
   3   1  16     2484.00     2303.47    156.33 o 
   4   1  16     2360.79     2495.10    149.75 o 
   5   1  16     7619.70     7807.07    397.32 o 
  -7   2  16      261.76      175.12    112.16 o 
  -6   2  16    11171.90    11911.93    479.39 o 
  -5   2  16      965.86      952.43     93.87 o 
  -4   2  16     5643.81     5875.57    225.52 o 
  -3   2  16     6332.63     6726.24    247.94 o 
  -2   2  16     2846.80     2802.51    118.49 o 
  -1   2  16    12745.67    13013.47    363.76 o 
   0   2  16       66.40       34.21     68.04 o 
   1   2  16     7419.84     7025.00    368.33 o 
   2   2  16      753.56      788.89     82.90 o 
   3   2  16     4119.66     4176.85    208.56 o 
   4   2  16     7792.51     7653.88    436.68 o 
  -6   3  16      523.31      388.62    280.36 o 
  -5   3  16     5169.14     5506.84    295.39 o 
  -4   3  16     3254.33     3302.69    162.22 o 
  -3   3  16      915.77      997.69    116.36 o 
  -2   3  16     8974.44     8492.21    417.13 o 
  -1   3  16      346.04      260.28    138.16 o 
   0   3  16    10092.64    11021.98    465.46 o 
   1   3  16      553.95      378.00    224.76 o 
   2   3  16     6638.92     6578.72    354.64 o 
   3   3  16     4644.33     4347.13    266.35 o 
  -3   4  16     2438.21     2426.52    236.71 o 
  -2   4  16      649.44      459.16    318.32 o 
  -1   4  16     3976.17     4133.38    228.79 o 
   0   4  16       36.15       49.96     49.22 o 
  -5   1  17      339.03      317.44     74.57 o 
  -4   1  17      338.95      263.04    174.90 o 
  -3   1  17      430.07      259.27    153.79 o 
  -2   1  17       19.15       26.79     58.19 o 
  -1   1  17        5.42       12.15     33.80 o 
   0   1  17      838.40      651.46    159.69 o 
   1   1  17        6.73       28.79     39.22 o 
   2   1  17       70.54       51.20     40.05 o 
  -4   2  17     2171.00     2199.90    163.32 o 
  -3   2  17     1335.19     1225.09    200.65 o 
  -2   2  17      172.92       85.69     95.29 o 
  -1   2  17      820.18     1055.33    293.63 o 
   0   2  17       35.41       53.22     63.98 o 
   1   2  17     1783.66     1707.11    129.78 o 
                                                 
